# Supplementary material for: Smell and taste changes are early indicators of the COVID-19 pandemic and political decision effectiveness
Source: Nat Commun. 2020 Oct 14;11:5152. doi: 10.1038/s41467-020-18963-y (PMC7560893; doi:10.1038/s41467-020-18963-y)
Supplement: Supplementary file 4 — Source Data [file 41467_2020_18963_MOESM4_ESM.xlsx]

## Sheet: GCCR_DATA
X1	GCCR	Year_of_birth	Country_of_Residence	City_of_Residence	Gender	Respiratory_Illness_y/n	Date_of_onset	COVID_diagnosis	Symptoms_changes_in_food_flavor	Symptoms_changes_in_smell	Comment_-_symptom_progression	Smell_before_illness	Smell_during_illness	Taste_before_illness	Taste_during_illness	DifferenceS	DifferenceT
17	1	1959	united kingdom		0	1	3/12/20 0:00	1	1	1	smell loss first	62.9	0.5	96.2	0.7	62.4	95.5
36	1	1990	France	Montpellier	1	1	3/21/20 0:00	2	1	1		81.9	0.9	88.9	22	81	66.9
39	1	1964	Uk	London	1	1	4/1/20 0:00	4	1	1	Fever overnight. Profound fatigue. Fever lasted only 24 hours. 3 days later complete loss of smell and taste	99.2	5.7	100	12	93.5	88
40	1	1972	Uk	Burton on Trent	0	1	3/17/20 0:00	4	1	1	Sore, dry throat, breathlessness, headache, fatigue and upper back pain for 4-5 days. Then complete loss of taste and smell which are improving slowly.	100	0.5	100	0	99.5	100
42	1	1963	Uk	London	0	1	3/5/20 0:00	2	1	1	Slight wheeze and mild dry cough for a week. Felt unwell a bit hot and brain befuddled. 3 days acute breathing difficulty. One night high temperature - awoke drenched in sweat- Sudden catastrophic head ache onset + lasted a week. Ice packs relieved it. Exhaustion- unable to move. Slept all dayall night. No appetite. No taste. Hospitalised by GP suspect brain bleed. Breathing not so bad. Dry cough…	98.8	3	97.3	3.6	95.8	93.7
47	1	1995	England	Kent	0	1	3/18/20 0:00	4	1	1	Head cold- sneezing, headache, feeling tired. Then lost smell and taste completely (day 21 today)	95.8	0	95.8	3.6	95.8	92.2
64	1	1979	Scotland	Stirling	0	1	3/27/20 0:00	4	1	1	I first had a bad cold, painful sinuses but this only lasted a few days. My complete loss of sense of smell and taste happened Sunday 29th March and it still hasn’t returned at all.	70.8	0.9	100	0.3	69.9	99.7
66	1	1972	UK	London	0	1	3/14/20 0:00	4	1	1	Sat 14 March tight chest Sun 15 March diarrhoea Monday 16 March headache - bordering on migraine Thursday 19 March - today (7 April) sudden loss of smell and taste, soar throat, some days with a dry cough, headaches coming and going	50.3	0.4	52.3	0	49.9	52.3
72	1	1993	Italy	Ferrara	0	1	3/16/20 0:00	2	1	1	Headache, fever (37.5 c) for two days, muscle aches, nausea and lost of appetite for the first 2 days. Than, after a few days, dry cough, changes in food flavour and smell, still recovering. Today I still have shortness of breath.	100	4.6	99.2	11.1	95.4	88.1
87	1	1962	England	Southampton	0	1	3/12/20 0:00	1	1	1	Loss of taste and smell started three days after the other symptoms and returned about 10 days later	98.4	4.8	98.1	26.9	93.6	71.2
88	1	1991	UK	Cambridge	0	1	3/16/20 0:00	4	1	1	Day 1: Dry cough started first. Day 2: fever, chills, muscle ache, headaches, fatigue Day 4: shortness of breath and cheat tightness Day 7: complete loss of smell and taste (except salt and sugar)	95.7	8.6	95.4	24.5	87.1	70.9
90	1	1992	England	London	1	1	3/19/20 0:00	4	1	1	Cold like symptoms for a few days, and then lack of taste and smell for 2 weeks	84.3	5.1	81.8	7	79.2	74.8
93	1	1986	United Kingdom		0	1	3/10/20 0:00	4	1	1	1) Diarrhea and dry cough 2) Headache and Muscle aches 3) Partial loss of smell, near total loss of smell next day 4) High fever, fatigue, complete loss of appetite 5) Sore throat, cough with mucus	100	1.1	100	100	98.9	0
106	1	1967	Uk	MANCHESTER	0	1	3/19/20 0:00	4	1	1	Started with headache and fatigue then fever, chills, muscle aches and eyes aching and dry tickle cough then 3 days after started to smell burning and the next day no smell or taste for 10 days then started to return very slowly and up and down throughout the day.	100	0.5	99	0	99.5	99
108	1	1989	United Kingdom	Staffordshire	0	1	3/25/20 0:00	4	1	1	Day 1 and 2 - mild dry cough Day 3 - feeling more unwell with added fatigue and headache. Day 4 - increased fatigue, headache, burning sensation in the nose. Starting to notice lack of smell. Day 5 to 8 - complete loss of smell and taste with severe headache, dizziness on standing and nose burning. Mild dry, chesty cough. Day 9 to 11 - starting to feel less fatigue. Headache and nose burning decr…	85.4	0.5	97	0	84.9	97
110	1	1997	United kingdom	Manchester	0	1	3/26/20 0:00	4	1	1	Loss of smell and taste suddenly	93.8	6.2	93.8	93	87.6	0.8
112	1	1960	Uk	Hornchurch	0	1	2/28/20 0:00	4	1	1	Always get a cough this time of year due to mild asthma. I lost my sense of smell and taste 21 days ago	100	0.1	100	5.4	99.9	94.6
118	1	1981	UK	Bedfordshire	0	1	3/15/20 0:00	4	1	1	Tight chest, then dry cough, then loss of smell and taste	100	2.7	100	17.8	97.3	82.2
134	1	1990	United Kingdom		0	1	4/5/20 0:00	4	1	1	Began with a week long headache. Then sore throat and cough. Then worse cough, loss of taste and smell for two weeks, and fatigue, stomach cramps, two bouts of diarrhoea, irregular periods, intermittent headaches.	100	0	100	13.6	100	86.4
139	1	1959	UK	Staffordshire	0	1	3/23/20 0:00	4	1	1	Slight cough, headache, fever (for a very short period), diarrhoea, loss of smell, changes in taste.	100	0	100	63.1	100	36.9
140	1	1991	United Kingdom	London	0	1	3/14/20 0:00	4	1	1	On the morning of March 14th I noticed that I couldn’t quite taste my breakfast. By the evening (6pm or so) I couldn’t taste my dinner at all or smell anything	91.8	9.7	94.3	30.4	82.1	63.9
142	1	1987	United Kingdom	Liverpool	0	1	3/24/20 0:00	4	1	1		83.5	0.2	85.3	10.5	83.3	74.8
143	1	1962	United Kingdom	Liverpool	1	1	3/25/20 0:00	4	1	1	Cough Headache Fever Muscle aches Fatigue Changes in smell Changes in food flavour Diarrhea	70.4	3.2	84.7	1.6	67.2	83.1
145	1	1991	United Kingdom	London	0	1	3/27/20 0:00	4	1	1	Sore throat and cough first, then fever, then headaches and fatigue then anosmia	100	3.8	98.4	0	96.2	98.4
146	1	1991	U.K.	London	0	1	3/12/20 0:00	4	1	1	First fever and cold symptoms Then 6 days later once cold symptoms stopped I developed no sense of smell. The tightness of chest, dizziness and terrible headaches continued throughout the whole infection. Had no bad cough.	99.5	0	100	20.1	99.5	79.9
147	1	1997	England	Cheltenham	0	1	5/16/20 0:00	4	1	1	Headache, nausea, muscle fatigue and my skin hurt for two days, lost my smell and taste now for 21 days, smell has come back partially	100	0	100	0	100	100
150	1	1985	Uk	London	0	1	3/23/20 0:00	4	1	1	I had a cough that was like a sleepy cough. I woke up on the 22nd of March with severe sinus pain - the next day I could not smell Or taste anything at all. It has not returned 15 days later. I am also pregnant.( 32 weeks )	98.8	0	100	9.4	98.8	90.6
152	1	1987	United Kingdom	London	0	1	3/21/20 0:00	1	1	1	First sore throat, then runny nose with watery, see-through discharge, headaches, pain in sinuses, constant lethargy, trouble concentrating, back pain, anxiety, on day 5. loss of smell and taste, sneezing and runny nose stopped on day 6. Smell now slowly returning.	99.6	1	85.2	6.8	98.6	78.4
153	1	1969	UK	Brighton	0	1	3/17/20 0:00	4	0	1	For 3 days: Slight sore throat (went after 1 day), extreme tiredness, severe headache, body aches, warm, chills. After 3 days I was left feeling wiped out but other physical symptoms had subsided. On the 5th day I lost my sense of taste and smell completely. No runny nose or snot there was just nothing. This lasted for a further 5/6 days. After this I started to get whaffs of smell and taste. Ver…	93.2	0.6	93.9	0.8	92.6	93.1
165	1	1993	England	Blackpool	1	1	3/24/20 0:00	4	1	1	No sense of taste or smell first then, fatigue, abdominal pains and aches in my shoulders	100	0.9			99.1
178	1	1981	UK	London	0	1	3/17/20 0:00	4	0	1	Ache in chest, fatigue, runny nose, congestion, loss of smell and taste, several headaches	100	0.5	97.7	1.6	99.5	96.1
180	1	1982	Uk	Liverpool	1	1	3/28/20 0:00	4	1	1	Had hot flushes and slight aches for a few days and then started to feel achy and had a bad migraine like headache for three days whilst feeling drained. My stomach went a slightly off at this point. Then I felt I had a weird almost burning smell in my sinuses for a couple days and felt like I was developing a cold and my sense of smell went.	83.8	1.9	61.5	27.7	81.9	33.8
181	1	1994	UK	London	1	1	3/29/20 0:00	7	1	1	Mucus cough for weeks prior to: Runny nose for 24 hrs, then severe sinus pain, severe headaches, once per day for three days. Followed by total loss of smell, all other symptoms then gone.	77.7	9.7	94.1	66.2	68	27.9
182	1	1982	Uk	London	1	1	3/17/20 0:00	4	1	1	Headaches 2-3 days, back aches same time, fatigue same time, runny nose 1 day, loss of smell and taste after that for the last 20 days	99.4	0	100	0	99.4	100
188	1	1963	England	Wirral	0	1	3/22/20 0:00	4	1	1		91.8	30.9	100	21.6	60.9	78.4
194	1	1981	Uk		1	1	3/16/20 0:00	6	1	0		93.2	44.8	89.3	6.8	48.4	82.5
221	1	1972	England	Kings Langley	1	1	3/12/20 0:00	4	1	1	Started with Diarrhoea then progressed to a dry cough, chest pains, exhaustion, over a 7 day period from 12 th March I then started to have all of the above symptoms. Loss of smell and taste came exactly 7 days in and has not come back. Today is 8 th April and still no smell.	100	0	100	8.4	100	91.6
235	1	1955	United Kingdom	Brighton	1	1	3/20/20 0:00	4	1	1	Dry tickly cough increasing in intensity over three days, then headache fever etc. Lost my sense of taste on the third days as well.	99.7	0.9	100	0.3	98.8	99.7
238	1	1972	UK	London	0	1	3/25/20 0:00	8	1	1	Chest tightness and shortness of breath for a few days before complete loss of smell and change in food flavor.	94.6	0	96.9	17.8	94.6	79.1
239	1	1981	Uk	London	0	1	4/3/20 0:00	2	1	1	3/4 aching/slight sore throat-got swabbed 4/4 extreme tiredness and aching 5/4 extreme tiredness and aching, breathlessness during night 6/4 loss of smell and extreme breathlessness (aching better and exhaustion less), swab result positive 7/4 everything tastes metallic, still breathless but aching gone, extreme exhaustion 8/4 still breathless and now no taste or smell at all	95.9	0.2	99.7	0.5	95.7	99.2
240	1	1987	England, United Kingdom	Durham	0	1	3/19/20 0:00	4	1	1	2 weeks prior from 6th March-nosebleeds, cough, sob like my usual annual chest infection 12th March-dry cough, extreme fatigue, weakness, generally unwell up to 21st. 14th March -a little better enough to get up and get dressed and about the house 15th-really ill confined to bed for the next 5 days. Sleeping upright sob, not eating, no taste/smell at all. Lost 5 days being so poorly I barely reme…	90.5	0	93.2	2.4	90.5	90.8
244	1	1981	England	Manchester	1	1	3/20/20 0:00	4	1	1	Severe headache for first 3 days and then flank muscle aches/sensitivity and fatigue combined with continuous headache. On 4th day I developed a mild yet persistent dry cough (coughing approx once every 15 minutes), diarrhoea and experienced a complete loss of smell and taste. The cough and diarrhoea lasted for 4 days and by day 8 I was still experiencing fatigue but the constant headache had bec…	96.7	0.7	97.5	1.3	96	96.2
245	1	1991	Uk	London	0	1	4/1/20 0:00	4	1	1		99.8	17.9	100	28.2	81.9	71.8
246	1	1962	UK	London	0	1	3/22/20 0:00	4	1	1	Sore throat>fatigue>blinding headache and nausea>cough>temperature>sinusitis>loss of smell/taste	99.8	80.9	100	49.6	18.9	50.4
249	1	1981	United Kingdom	London	0	1	3/25/20 0:00	4	1	1	Diarreah, Headache, fatigue, loss of smell and taste, aches, shortness of breath, cough	100	0.7	100	0	99.3	100
252	1	1991	United Kingdom	London	0	1	3/23/20 0:00	4	0	1		72	0	81.5	18.7	72	62.8
253	1	1995	United Kingdom	London	1	1	3/29/20 0:00	4	1	1	Chest tightness then dry cough then fatigue then fever then muscle aches then loss of taste/smell - cough continued throughout	90.7	4.3	94	30.3	86.4	63.7
255	1	1968	UK	Manchester	1	1	3/23/20 0:00	4	0	1	headache / tiredness first, couple days later smell loss/taste 'loss'; headache faded after a week. 2 weeks later, still no smell	99.1	3.3	99.3	10.6	95.8	88.7
256	1	1995	England	North west	0	1	3/28/20 0:00	4	1	1	Started with a fever, followed by a runny nose, headache, body aches and fatigue . A day or two later experienced lack of smell and taste until it was completely gone.	100	1.8	97.3	4.2	98.2	93.1
259	1	1988	UK	BIRMINGHAM	0	1	4/1/20 0:00	4	1	1		91.3	9.8	86.2	10.6	81.5	75.6
260	1	1988	United Kingdom	Alexandria	0	1	3/18/20 0:00	4	1	1	dry cough muscle aches breathlessness fatigue headache changes in taste loss of smell lack of appetite breathlessness came back	94.3	0	99.5	27.2	94.3	72.3
264	1	1991	UK	Manchester	1	1	3/26/20 0:00	2	1	1	Shortness of breath, then sore throat, then headaches and runny nose, then fatigue and muscle aches, then loss of taste and smell	95.1	1.1	99.1	0.5	94	98.6
265	1	1990	England	Croydon	0	1	4/2/20 0:00	1	1	1		96.7	2.1	87.9	9.1	94.6	78.8
270	1	1987	United Kingdom	London	1	1	3/31/20 0:00	1	1	1	Dry cough from D1 with mild coryza. Increased coryza D4-7. Complete anosmia from D6.	100	1.2	100	27.4	98.8	72.6
271	1	1988	England		1	1	3/14/20 0:00	8	1	1		92.4	2.1	95.5	31	90.3	64.5
272	1	1995	Uk	Oxfordshire	0	1	3/21/20 0:00	1	1	1	Headaches first Then Wet cough with fatigue Then loss of smell and taste with dizziness	81.5	2.4	96.7	30.1	79.1	66.6
276	1	1965	U.K.	London	1	1		4	1	1	Muscle ache, Fatigue Loss of appetite Loss of smell	97.7	2.5	95.8	0.7	95.2	95.1
281	1	1988	England	London	0	1	3/19/20 0:00	4	1	1	It started with a runny nose and sneezing for 2xdays. Then complete exhaustion, fatigue 2xdays. A mix of the other symptoms continued for a week. The lack of sense of smell remains after three weeks.	100	3.3	100	25.2	96.7	74.8
286	1	1994	UK	London	1	1	3/30/20 0:00	4	1	1	earliest -> fatigue -> cough -> chest tightness -> headache -> loss of appetite -> fever -> loss of smell -> runny nose -> latest	78.1	3.5	81.6	7.9	74.6	73.7
294	1	1985	England	Manchester	0	1	3/20/20 0:00	4	0	1	Fever headache fatigue sore throat loss of smell	78.7	2.2	88.3	47.1	76.5	41.2
295	1	1974	England	Cumbria	0	1	3/29/20 0:00	1	1	1	Cough, mucus, headache, no taste or smell, tiredness	98.5	3.2	99.4	3.8	95.3	95.6
297	1	1974	England	Cumbria	0	1	3/29/20 0:00	1	1	1	Cough, mucus, loss of taste and smell, tiredness	98.1	3.2	97.5	3.2	94.9	94.3
352	1	1988	England	North yorkshire	0	1	4/1/20 0:00	1	1	1	Sore throat first, followed by mild cough and then nasal congestion and headaches which accompanies the anosmia.	91.4	0.9	99.7	14.6	90.5	85.1
364	1	1969	United Kingdom	Liverpool	0	1	3/30/20 0:00	4	1	1	Cough first. Then temperature... Then loss of smell.. Taste headache	100	0.6	100	0	99.4	100
365	1	1982	UK	Hereford	0	1	3/23/20 0:00	4	1	1	It started with feeling tired and a cold. I then had pain directly above both eyes which lasted about 5 days. It hurt more when I moved my eyes from left to right. During this time I developed a slight temp of 37.6 I am always around 36.5. I started to ache for 24 hours along with the temperature which eased the next day. A day or so later I noticed I couldn’t smell or taste a thing and it has on…	100	0	100	0	100	100
367	1	1968	Scotland	Renfrewshire	0	1	4/2/20 0:00	4	1	1	Sore bones no appetite very tired no smell or taste	100	0	100	0	100	100
375	1	1972	England	Suffolk	0	1	4/5/20 0:00	1	1	1		93	5.2	97	3.8	87.8	93.2
380	1	1968	Scotland	Renfrewshire	0	1	3/31/20 0:00	4	1	1		100	0	100	0	100	100
383	1	1987	United Kingdom	London	0	1	3/20/20 0:00	4	1	1	Felt overall tired/achey and had some headaches (but nothing out of the ordinary) when I suddenly lost all smell and taste out of nowhere. Following that I had a couple of days with diarrhoea but very mild.	99.4	0	99.8	47.2	99.4	52.6
389	1	1987	United Kingdom		0	1	4/1/20 0:00	4	0	1	Head achesx 2 days, fever next two days, cold symptoms next 3 days, sneezing next 2days, loss of smell	100	0.9	75.5	36.6	99.1	38.9
393	1	1995	England	Hertfordshire	0	1	4/2/20 0:00	4	1	1		100	0	100	0	100	100
399	1	1973	Scotland	Falkirk	0	1	3/28/20 0:00	7	1	1	Headache, fatigue, chills, muscle ache and back ache, loss of smell and taste	90.9	2.1	76.6	11.5	88.8	65.1
409	1	1992	UK	London	3	1	3/15/20 0:00	4	1	1	Feelings of a regular cold to start: blocked nose, lethargic, nasal mucus. Then as it started to clear I realised a lost my sense of taste and smell. Taste came back but smell is taking a long time to return fully	81.4	7.7	87.9	17.8	73.7	70.1
413	1	1980	United Kingdom	Liverpool	0	1	3/28/20 0:00	4	1	1	Cough, fever, loss of smell/taste, fatigue	98.3	2.6	97.1	47.8	95.7	49.3
420	1	1972	United Kingdom	London	0	1	3/27/20 0:00	4	1	1	Headache, temperature, cough, loss of smell and taste	97.9	8.5	100	0	89.4	100
425	1	1976	United Kingdom	London	0	1	3/18/20 0:00	4	1	1	It started with muscles and bones aches and feeling weak . Also awful headache and very sore throat. I do a lot of spin and although I completed a class I felt like something in my chest was holding me up . Very odd feeling . There were moments when I walked upstairs to my bedroom ( from GF to 1st floor) and my heart was pounding very hard it got me worried and I had to rest . Then I had itchy , …	97.6	0.3	100	0	97.3	100
427	1	1977	United Kingdom	Eastleigh, Hampshire	0	1	4/2/20 0:00	4	1	1	First I was just short of breath then it felt like someone was sitting on my chest constantly. Then I became very tired and every time I blown my nose it was bleeding. Then I had very sore throat and on the second day I noticed that I can't smell anything, like not even Harpic, bleech or pepper	99.7	0.3	99.7	17.2	99.4	82.5
613	1	1968	Uk	Birmingham	0	1	3/20/20 0:00	4	0	1	First no smell or taste. Then a cold and temperature spikes. Then three days with headaches and nausea	100	0.6	100	4.1	99.4	95.9
638	1	1983	United Kingdom	London	0	1	3/20/20 0:00	1	1	1	The general flu symptoms has recovered but still I can’t sense the smell and the taste. It’s absolutely zero, I can’t feel anything	100	0.8	100	0	99.2	100
679	1	1981	Uk	Leicester	0	1	4/3/20 0:00	1	0	1		99.7	0.3	98.8	64.8	99.4	34
687	1	1999	United Kingdom		1	1	4/6/20 0:00	1	0	1		100	0	0	100	100	-100
703	1	1990	United Kingdom	Merseyside	0	1	3/25/20 0:00	4	1	1	I started with the runny nose, then fever and cough, then headaches and lost my sense of smell and taste.	95.8	6.7	95.5	3.9	89.1	91.6
864	1	1985	Uk		0	1	3/1/20 0:00	4	1	1		100	0	96.4	8.5	100	87.9
1126	1	1968	England	Hemel Hempstead	0	1	3/31/20 0:00	1	1	1	Fever 38-8 muscle aches intense fatigue - mucsle spasm - no smell no taste - backache - stomach pain headache nausea and. Wretching	69.3	0	65.4		69.3
1336	1	1994	United kingdom	Falkirk	0	1	3/28/20 0:00	4	0	1	Complete loss of smell	100	0	100	45.2	100	54.8
1418	1	1980	UK	London	1	1	3/15/20 0:00	4	1	1	Started feeling just generally ill for a couple of days. Then I had an hour or so every day in the afternoon where I felt feverish. Headaches throughout the two weeks after first feeling ill. Lost smell and taste completely on March 18th.	100	0	99.1	8	100	91.1
1585	1	1981	UK		0	1	3/16/20 0:00	1	1	1		83.3	0	78.4	15.2	83.3	63.2
1596	1	1985	UK	Liverpool	0	1	3/11/20 0:00	8	0	1	(Please see my response in previous question for detail)	98.2	0	81.2	82.4	98.2	-1.2
1603	1	1991	United Kingdom	London	1	1	3/26/20 0:00	4	1	1		89.4	0	83.7	0	89.4	83.7
1612	1	1954	United Kingdom	Enniskillen	0	1		4	1	1	Fever Sore throat Sense of smell food flavour	48.3	3.6	47.4	4.2	44.7	43.2
1622	1	1990	England	Northampton	0	1	4/6/20 0:00	4	1	1	I start with sore sinuses, not particularly ‘bunged up’ with common cold, but sore / sneezing a lot. This went away four days later and was fine. Another two days later I went to bed, woke up and my smell and taste have completely gone. I’ve had a mild temperature / burning up, fatigue and very mild aches since then.	95.7	0	100	0	95.7	100
1623	1	1965	United Kingdom	Birmingham	0	1	3/25/20 0:00	1	1	1	Dry cough first. Then fatigue and headache and sore throat. Then what seemed to be recovery. Then loss of smell and taste. Then breathing problems, fatigue. Only a few hours of fever. Loss of smell and taste is ongoing.	55	0	58.4	8.5	55	49.9
1632	1	1965	Uk	Bolton	1	1	4/1/20 0:00	4	1	1	Fever and ache at onset. Shortness of breath day 2 Productive cough day 3	73.3	4.2	78.1	53.2	69.1	24.9
1634	1	1951	Uk	Cheshire	1	1	3/18/20 0:00	4	1	1	Muscle aches, fever, head aches, sore throat.	100	0	98.8	0	100	98.8
1658	1	1981	UK	Hull	0	1	4/3/20 0:00	1	0	1	Started with diarrhea 2 days before dry cough, then temperature with muscle pain and body aches, then cough with mucus after couple days (still ongoing), on and off fatigue, dizziness and nausea. Lost smell 1 day ago and still cannot smell anything at all.	99.1	0	97.2	64.7	99.1	32.5
1660	1	1978	UK	London	0	1		4	1	1	Began with upset stomach and diarrhoea, followed by sore throat and dry cough for a week. Then cough became worse with chest tightness (week 2 of illness). Also became very hoarse and throat felt tight somehow too. Then completely lost sense of smell and taste. Other symptoms have subsided (although I do have occasional chest tightness) and sense of smell and taste gradually returning (currently …	100	0	100	0	100	100
1663	1	1967	England	Northampton	0	1	3/22/20 0:00	1	1	1	Fever, fatigue, headache, stiff back muscle ache, diarrhea, loss of smell taste, chest tightness, breathing, dry cough - still have dry cough and loss of smell taste	85.9	11.3	89.4	19.4	74.6	70
1670	1	1997	England		1	1	4/3/20 0:00	4	1	1		99.2	0.2	99.8	0.2	99	99.6
1686	1	1971	UK	Cheshire	0	1	4/3/20 0:00	4	1	1	Nausia...diarrhoea...Headache...temperature...aches...fatigue...loss of taste and smell	97	3	98.8	0	94	98.8
1688	1	1982	United Kingdom	London	2	1	3/17/20 0:00	1	1	1	Fatigue Migraine Pressure in face Body Aches Cold-like symptoms Dry cough Diarhhea Abdominal pain Loss of smell and taste Feeling bruised all over Sweat chills overnight - potential fever but no thermometer Headaches Appetitie loss breathing shorter Tight chest Dizzy Extreme body pain - esp legs and joints Coughing - dry continues Over 2 weeks no taste or smell now	100	2.3	98	9.3	97.7	88.7
1732	1	1968	uk	canterbury	0	1	3/15/20 0:00	4	1	1	mild sore throat followed by fever, aching, fatigue, dry cough, some chect tightness pain followed by really noticeable loss of taste and smell, loss of appetite, nausea and some occasional vomiting, fatigue. No mucus which was what made the loss of taste and smell so strange - never experienced this before. Taste and smell took a few days to return - things tasted wrong - not nice- couldn't face…	94.9	5.2	90.2	19.9	89.7	70.3
1733	1	1960	Uk	London	0	1	4/6/00 0:00	4	1	1		83.6	3.9	94	23.7	79.7	70.3
1737	1	1978	UK	Hertfordshire	0	1	3/19/20 0:00	4	0	1		98.1	0	92.1	0.2	98.1	91.9
1803	1	1983	United Kingdom	London	0	1	4/4/20 0:00	4	0	1	Actually began with all other symptoms three weeks ago then went away and came back with extra of no taste or smell	96.4	0	96.4	0	96.4	96.4
1846	1	1991	England	Leeds, West Yorkshire	0	1	3/16/20 0:00	4	1	1	Monday16 - Thursday19: dry cough, weakenness, headache and high temp. Slight gastric pain. Thursday19: no cough, but all other symptoms persistent. Woke up feeling nose bunged up, but it wasn’t although My voice sounded like it was. There was a weird smell(?) which weirdly emanated from inside my nose? That’s the day I woke up to loss of smell and taste. Symptoms peaked saturday21: shortness of b…	100	0	100	0	100	100
1848	1	1942	France	Paris	1	1	4/24/20 0:00	4	1	1	Cough and runny nose are common with me. The new and striking thing was the loss of smell, first noticed on April 24, then diarrhea from the 25 for 3 or 4 days, then things back to normal around April 4	79.5	12.8	81.9	29.9	66.7	52
1857	1	1979	United Kingdom	Hertfordshire	0	1	3/22/20 0:00	1	1	1	Muscle aches and fatigue was first, then fever, cough, tight chest and short breath. They were followed by loss of smell and taste and headaches. All other symptoms were coming and going. I still experience loss of smell and taste, even though it is much better now and still have shortness of breath.	99.5	4.3	98.9	6.5	95.2	92.4
1865	1	2001	United Kingdom	Birmingham	0	1	3/25/20 0:00	4	1	1	At first it was just continuous dry coughing, followed by a cold (the usual blocked nose and runny nose). It then progressed onto the loss of both smell and taste alongside the continuous dry cough and tight chest.	99	0	100	0	99	100
1881	1	1963	United Kingdom	Welwyn Garden City	0	1	3/27/20 0:00	8	1	0		99.7	3.7	99.6	0.2	96	99.4
1883	1	1975	Scotland	Inverclyde	0	1	3/12/20 0:00	4	1	1	Day 1 dry cough followed by headaches dizziness Day 2 fever Day 3 loss of all taste and smell dizziness Day 3 - Day 10 shivers/fever/body aches/chest pain, fatigue etc Day 10 shortness of breath, chest pain, dizziness	100	0	98.5	0.6	100	97.9
1886	1	1963	United Kingdom	Welwyn Garden City	0	1	3/27/20 0:00	8	1	0	loss of smell and taste only	100	1.6	100	0.3	98.4	99.7
1891	1	1973	England	London	0	1	3/28/20 0:00	2	1	1	Muscle aches, diarrhoea, runny nose, loss of smell and taste, tiredness	97.9	0.3	100	13.7	97.6	86.3
1905	1	1995	Scotland	Kilbirnie	0	1	3/29/20 0:00	4	1	1	Started with a persistent headache for 5 days straight, feeling extremely tired. On the 6th day I started sneezing with a runny nose. Day 7 this cleared up but I had complete loss of taste and smell - no blocked nose or congestion although sinus area does feel as if there is pressure. Fast forward 12 days and I still have 0% taste or smell.	100	0	100	0.6	100	99.4
1927	1	1976	United Kingdom	Ampthill	0	1	3/19/20 0:00	4	1	1	It started with a headache and then a back ache with a throaty cough. The I had fever and flu-like aches and exhaustion. Bedridden for 2 days. Then lost sense of smell and taste. Fever subsided, then dry, cough deeper within the chest. Still little return of smell/taste	99.1	0	100	0	99.1	100
1932	1	1985	United Kingdom	London	0	1	3/15/20 0:00	1	1	1	Constant Headache, then fatigue and body ache - flu symptoms for 5 days. On day 6 discovered no sense of smell or taste, which lasted around 5/6 days. Also shortness of breath	74.5	0	97.9	3	74.5	94.9
1933	1	1987	United Kingdom	London	0	1	3/24/20 0:00	4	1	1	Runny nose for one day, then loss of sense of smell and taste and then fatigue	75	0	94.6	0	75	94.6
1936	1	1963	United Kingdom	West Midlands	1	1	3/23/20 0:00	4	1	1	Initially fever and fatigue. After about 5 days severe muscle pains in my upper legs and loss of smell and taste. A few days later I had pains in my eyeballs when moving them. Symptoms lasted approx 11 days.	63.5	1.2	55.5	5.3	62.3	50.2
1937	1	1972	Northern Ireland	Greenisland	0	1	3/21/20 0:00	4	1	1	Started thinking I smelt bleach and vinegar. Loss smell and taste, aches, tired and very severe headache which I still have	98.2	1.5	99.7	0	96.7	99.7
1942	1	1983	Uk	London	0	1	3/31/20 0:00	4	1	1	Started off with bad cold-like symptoms then severe congestion, and then so far 7 days of no symptoms other than loss of smell and taste.	86.7	0.6	95.9	37.9	86.1	58
1958	1	1975	Scotland	Dundee	0	1	3/1/20 0:00	1	1	1	No smell or taste. Then flu like symptoms. Headache high temperature. Dry cough.back pain.chest pain Panic attacks.	74.2	0	83.5	0	74.2	83.5
1959	1	1983	Uk	London	1	1	3/17/20 0:00	1	1	1	Started with body aches and headaches. It then progressed to chest pains and tightness and daily fevers lasting 10 days. The last symptoms were loss of smell and taste and these have not 100% returned.	90.5	0	94.9	3.8	90.5	91.1
1970	1	1972	UK	Deal	0	1	3/15/20 0:00	4	1	1		100	0	98.8	0	100	98.8
1971	1	1972	UK	Greater Manchester	0	1	3/19/20 0:00	4	0	1	Sore throat, rattle on chest in mornings but no mucus coming up. Swollen lymph nodes under chin. Extremely dry mouth at night. Headaches. Stiffness/tightness in ribs. Dry eyes. Loss of sense of smell	100	0	98.8	62.4	100	36.4
1974	1	1979	UK	Newcastle upon Tyne	0	1	3/25/20 0:00	4	1	1	First thing was a runny nose which lasted for three days so I thought it was just a cold. Runny nose went and lack of smell persisted which I still have now (day 15). Couple of days of food tasting bitter but taste is 'normal' now, just no flavour because of lack of smell. Had a couple of days from day four of sore leg muscles and tiredness in the afternoons where I had to go to bed for a few hou…	100	0.8	99.7	87	99.2	12.7
1977	1	1961	Uk	Edinburgh	0	1	4/1/20 0:00	4	1	1	Sore throat Loss of smell/ taste Fever and fatigue Dry cough	63.7	15.6	86	22	48.1	64
1983	1	1975	Northern Ireland	Belfast	0	1	3/21/20 0:00	4	1	1	Fatigue, headaches, cough, breathless/ chest tightening, aching legs, change in taste later resulting in loss of taste, total loss of smell	100	0	99.1	12.1	100	87
2003	1	1988	Uk	Crawley	0	1	4/8/20 0:00	6	1	1		100	1.5	98.5	98.5	98.5	0
2022	1	1967	United kingdom	Bristol	1	1	3/22/20 0:00	4	1	1	Sudden Complete loss of smell. Partial loss if taste	100	1.9	100	24.5	98.1	75.5
2039	1	1957	UK	Gosport	0	1	3/24/20 0:00	4	1	1	Feeling of swollen glands in throat for one day	98.8	0.8	99.2	0.1	98	99.1
2044	1	1990	United Kingdom	London	0	1	3/17/20 0:00	4	1	1	Sore throat, runny noise, sneezing, headaches, fatigue, shortness of breath and chest pains, loss of smell and taste	93.2	0	91.9	7	93.2	84.9
2057	1	1946	England	North Yorkshire	0	1		4	1	1	I noticed a complete loss of smell and taste about a week after suffering the other symptoms. After two weeks I still have a complete loss of smell and cannot taste my food. I still feel very tired and have headaches most days.	99.7	0.1	100	3.5	99.6	96.5
2058	1	1986	UK	South Tyneside	0	1	3/24/20 0:00	4	1	1	Day 1 Aches and very mild dry cough Day 2 onwards- extreme aches, temperature, cough, very swollen red eyes, fatigue Day 5- loss of smell and taste	85.9	0.8	88.3	0	85.1	88.3
2082	1	1998	UK	London	0	1		1	0	1	I had a headache every morning, then the fevers came and then loss of smell and taste	100	0.2	100	0.5	99.8	99.5
2086	1	1969	Northern Ireland	Co Down	0	1	3/27/20 0:00	2	1	1	Sore throat with dry cough then diarrhoea and abdominal pain then loss of taste and smell with nausea and extremely fatigued	94.6	11.4	96.5	4	83.2	92.5
2090	1	1974	Uk		0	1	3/10/20 0:00	4	0	1		100	0	99.9	0	100	99.9
2104	1	1991	UK	London	0	1	3/19/20 0:00	4	1	1	Cough, chest tightness, shortness of breath, diarrhoea, headache, cough continued, fatigue, muscle aches, loss of appetite, runny nose, sore through, loss of smell and taste,	99.2	0	98.7	10.3	99.2	88.4
2113	1	1994	UK	London	0	1	4/4/20 0:00	1	1	1	Sore throat, fatigue, fever, cough, muscle aches, headache, loss of appetite, runny nose, loss of smell, loss of taste	87.9	12.1	83.2	8.6	75.8	74.6
2140	1	2001	scotland	edinburgh	1	1	3/18/20 0:00	4	0	1		100	0.8	99.4	0.7	99.2	98.7
2173	1	1987	UK	Wales	0	1	4/4/20 0:00	1	1	1	First was a dry cough and temperature and a severe headache, nausea and vomiting. Then muscle aches and pains with fever. Around day 3 i lost all sense of taste and smell. Day 7 now and still unwell, tight chest also developed diahrea. Sense of smell and taste not recovered. Fever gone, muscle aches and pains gone. Very fatigued.	100	0.2	100	0	99.8	100
2215	1	1967	Uk	Norwich	0	1	3/30/20 0:00	1	1	1	Diarrhoea, metallic taste, fatigue, bad headache, complete loss of taste and smell, aches in Back mainly	98.7	4.6	95.7	5.4	94.1	90.3
2221	1	1982	U.k	Portsmouth	0	1	3/3/02 0:00	4	1	1	Fatigue Muscle ache Headache Shortness of breath Fever Loss of taste and smell	91.6	1.9	91.6	9.9	89.7	81.7
2225	1	1994	Italy	Lombardy	0	1	2/1/20 0:00	8	0	1		90.8	22.2	92.5	71.2	68.6	21.3
2226	1	1984	Italy	Alba (Cuneo)	0	1	2/27/20 0:00	4	1	1	First diarrhea,then muscle aches, fever (1/2 days), runny nose, lost of smell and food flavours. I was in contact with my parents (both positive with strong symptoms) 1 week before my first symptoms.	93.4	0.3	98.2	8.5	93.1	89.7
2227	1	1978	England	New Malden	0	1	1/6/20 0:00	4	0	1	Shivers, slight temperature felt like I was getting a cold then it went. Woke up with no sense of smell or taste. Always had a dry cough since Jan.	97	1.2	97.6	25.2	95.8	72.4
2230	1	1955	UK		0	1	3/22/20 0:00	4	1	1	Cough Loss of taste and smell Fever Fatigue	73	0.3	75.2	19.1	72.7	56.1
2232	1	1983	italy	alba	1	1		4	1	1	muscle pain then fever	78.2	2.7	73.2	0.8	75.5	72.4
2234	1	1985	Uk		1	1	3/16/20 0:00	8	1	1	Day 1 : Fever Didn’t realise until day 4 but I think I Lost smell in day 1 itself Day 2: Muscle ache Day 3 sore throat Day 5 heaviness in chest during breathing Day 7 improvement in health Day 14 end isolation Day 25 smell good odours at approx 20% Still 5% on foul smell	100	0	100	35.3	100	64.7
2237	1	1991	England	Wellingborough	0	1	4/2/20 0:00	1	1	1	Sore throat and headache, then fever, then fatigue, then loss of smell and taste, then breathing difficulty	100	2.7	100	4.8	97.3	95.2
2240	1	1982	Uk	Manchester	0	1	3/23/20 0:00	4	1	1	First headache.. then temp then cough and terrible body aches then loss of smell and taste	100	1.9	98.5	2.5	98.1	96
2249	1	1983	UK	London	0	1	3/17/20 0:00	4	1	0	Sore throat, followed by loss of taste and smell (after 2-3days), continued along with chest tightness and fatigue. The last two symptoms up and down every couple of days. Mild occasional coughing, mostly at night, but not continuous. Started feeling better after 20 days of first symptom. Smell started to return at after 21 days, now 60-70%, but taste still mostly gone. Can taste faintly, let’s s…	100	0	100	0	100	100
2256	1	1968	Uk	Cambridgeshire	0	1		1	1	1	Started with fever and a running nose. Then fatigue and then no taste or smell. Also still have mucus in my throat	97.9	2.7	98.7	7.6	95.2	91.1
2257	1	1962	England	Kent	0	1	3/28/20 0:00	4	1	1	Raw feeling in chest, pains in head, aching muscles, fatigue, loss of appetite, total loss of smell and taste	92.4	0.3	92.7	0	92.1	92.7
2259	1	1993	United Kingdom	London	0	1	3/19/20 0:00	4	1	1	Fever and fatigue developed into headache, muscle ache and sore throat in appr 5 days. After a week other syptoms got a bit better, then the loss of smell and taste came for appr 3 days.	90.5	8.1	99.9	8.1	82.4	91.8
2260	1	1998	Uk	London	0	1	3/17/20 0:00	4	1	1		100	0	100	0	100	100
2263	1	1987	United Kingdom	London	0	1	4/3/20 0:00	4	1	1	First symptom I noticed was losing all sense of taste and smell. In hindsight I had felt tired and out of sorts 2 days prior - but I am using that taste/smell loss as my Day 1 of symptoms. For Days 1-3 I had a mild temperature - usually I am around 36.2-36.5, but those days it ranged between that and 37.7. On day 3 and 4 my chest felt tight when I breathed in deeply. On day 4 despite having no te…	79.6	5.4	88.9	0	74.2	88.9
2271	1	1971	United Kingdom	wellingborough	0	1	4/6/20 0:00	4	1	1	Headache, sore throat, diarrhea, aches, fever, cough loss of taste and smell	100	1.2	98.1	0.9	98.8	97.2
2273	1	1980	UK	Bristol	0	1	3/26/20 0:00	4	1	1	Profound and sudden loss of taste and smell, then developed sore throat, headache, fatigue and nausea over the next week or so. These are low level now but still have no smell or taste function	87.6	0	91.8	0	87.6	91.8
2278	1	1970	United Kingdom	Dumfries	1	1	3/19/20 0:00	4	1	1	Dry cough for two days then muscle aches and headaches for two days (still with dry cough) then loss off smell and taste (still with dry cough). I still have dry cough and no taste or smell (04/10/2020). Otherwise feel well.	77.8	4.5	67	7.4	73.3	59.6
2283	1	1969	United Kingdom	Kent	0	1	4/17/20 0:00	4	1	1	Feeling cold and exhausted, sneezing and loss of taste and smell	96.4	1.3	83.3	18.3	95.1	65
2294	1	1988	England	Ossett	0	1	3/23/20 0:00	4	1	1	Chest tightness, fatigue and muscle aches came 4 days prior to losing sense of smell.	100	0	100	24.2	100	75.8
2296	1	1982	United Kingdom	Cambridge	0	1	3/14/20 0:00	4	1	1	I experienced an unusual dryness of my respiratory tract, and localized pain in my upper left lung (I thought was a consequence of smoking initially). Few days later I realized I couldn't smell anything, which I found odd. And subsequently I also realized my sense of taste was almost non-existent	81.2	1.9	84.7	8.3	79.3	76.4
2304	1	1992	United Kingdom	London	0	1	3/29/20 0:00	4	1	1		99.7	0	100	0	99.7	100
2306	1	1976	UK	Hertfordshire	1	1	4/5/20 0:00	1	1	1	1) Aches and pains 2) Hot and Cold Sweats 3) Sleeplessness 4) Slight Cough 5) Indigestion 6) Loss of smell and taste 7) Stronger cough	100	0	100	1.3	100	98.7
2311	1	1986	UK	Williamstown (Wales)	0	1	3/27/20 0:00	1	0	1	It all started with headache, followed by dry cough (no runny nose, no sore throat), then mild temperature (up to 37.8 as maximum, however I was taking 1000 mg paracetamol every 12 hours) and fatigue/muscle ache. I lost completely my sense of smell at the third day of symptoms, at the moment (after 13 days), I can mildly smell only certain fragrances, however I feel much better only some dry coug…	91.4	0.5	94.7	75.1	90.9	19.6
2326	1	1990	UK	Manchester	0	1	3/16/20 0:00	4	1	1		100	6	100	4.9	94	95.1
2337	1	1972	Uk		0	1	3/13/20 0:00	1	1	1	First conjunctivitis, then several days later headache, sore throat and dry cough. The latter got worse till I had a dramatic 10 min coughing fit. Then fever and shortness of breath kicked in. Then loss of smell and taste which have still not recovered after 16 days.	100	0.8	100	0.5	99.2	99.5
2341	1	1968	England	Stockton on Tees	0	1	2/4/20 0:00	4	1	1	Headache, aching, diarrhea, fever, cough, taste/smell changes	92.3	39.2	88.3	51.1	53.1	37.2
2347	1	1963	England	Nottingham	0	1	3/23/20 0:00	4	1	1	Fever aches cough diarrhoea fatigue loss of sense of smell and taste	65.5	38.8	90.5	4.8	26.7	85.7
2350	1	1954	UK	North West	1	1	4/4/20 0:00	1	1	1		99.8	16.9	100	15.6	82.9	84.4
2352	1	1974	U.K.	North Yorkshire	0	1	3/12/20 0:00	4	1	1	Diarreah, cough, tight throat, fever, difficulty breathing, aches, fatigue, loss of smell and taste,	100	0.6	98.2	1.2	99.4	97
2354	1	1970	UK	London	0	1	3/27/20 0:00	1	0	1	Mild headache, followed by cough, tight chest and fever	70.1	6.2	75	71.8	63.9	3.2
2358	1	1980	UK	York	0	1	3/18/20 0:00	4	1	1	Sore throat/husky voice, tickly cough a couple of days later, then slight temperature on and off for next 4-5 days (mainly evenings) along with muscle aches, runny/stuffy nose on and off for several days. Sense of smell totally lost about 6 days after first symptoms, still not returned over 2 weeks later	99.7	0.3	99.7	24.2	99.4	75.5
2359	1	1968	United Kingdom	Sussex	0	1	3/31/20 0:00	1	1	1	Initially a chemical smell then loss of taste and smell progressing to headache, muscle aches fatigue slight fever.	99.1	0.6	100	4.8	98.5	95.2
2362	1	1966	UK	London	0	1	3/14/20 0:00	1	1	1	Fever, headache, fatigue first, followed by sore throat and cough. Breathing tightness later - approx 10 days in. Diarrhoea, lose of smell and taste, sore muscles throughout	98.4	1.4	98.6	1.5	97	97.1
2363	1	1987	United Kingdom	Burgess Hill West Sussex	0	1	4/3/20 0:00	4	1	1	Body aches, diarrhoea which both resolved then loss of appetite and smell has continued	12.1	21.6	96.1	20.3	-9.5	75.8
2368	1	1984	England	Herefordshire	0	1	3/26/20 0:00	4	1	1		91.1	0.8	92.7	4.3	90.3	88.4
2390	1	1982	UK	London	0	1	4/3/20 0:00	4	1	1	Cold like symptoms at first, very tired and wiped out. Complete loss of smell and taste on day 5 of symptoms	89.4	0	97	14.3	89.4	82.7
2394	1	1964	UK	London	0	1	3/16/20 0:00	1	1	1	Day 1 to 14 Fatigue and tiredness and feeling depressed Day 3 to 15: complete loss of smell and rhinitis. Both very slowly getting better. Day 7 to 14 Tight chest and breathing difficulties. Day 12 until now (day 23) intermittent great difficulties sleeping	91.9	3.8	87.8	26.3	88.1	61.5
2402	1	1997	United Kingdom	Huntingdon	0	1	3/23/20 0:00	4	0	1		87.5	0	97	63.9	87.5	33.1
2414	1	1993	UK		0	1	4/5/20 0:00	1	1	1		100	0			100
2433	1	1969	England	Harrow	1	1	1/4/20 0:00	4	1	1	Loss of smell and taste, sore throat,headache,fever,fatigue, dry cough	74.9	0	79.3	5.4	74.9	73.9
2442	1	1978	Uk		0	1	3/20/20 0:00	4	1	1		100	0.3	99.7	12.4	99.7	87.3
2450	1	1975	England	Fareham	0	1	3/28/20 0:00	4	1	1	Headache, fatigue, chest tightness, muscle pain, loss of taste and smell, dry cough diarrhoea, abdominal pain	84.7	2.8	95.6	4.4	81.9	91.2
2451	1	1982	United Kingdom	Rawtenstall	1	1	3/25/20 0:00	4	1	1	Lost taste and smell first Muscle ake Then appetite M	90.1	4.1	100	6.8	86	93.2
2452	1	1969	United Kingdom	London	0	1	3/22/20 0:00	1	0	1		86.1	57.6	93.7	81.1	28.5	12.6
2453	1	1994	England	Hull	0	1	4/4/20 0:00	2	1	1	Started with fever and full body aches then the cough and sob then loss of smell taste completely	98.1	1.9	94.6	0	96.2	94.6
2457	1	2001	Scotland	Dumfries	0	1	3/26/20 0:00	4	1	1		77.5	0	52.7	7.3	77.5	45.4
2458	1	1998	Uk	Manchester	0	1	4/7/20 0:00	2	0	1		96.9	1.9	86	41.7	95	44.3
2466	1	1980	Uk	London	0	1	3/26/20 0:00	4	0	1	Cough, then bodyaches, headache, fatigue then I realised I couldn't smell	89.2	16.9	82.5	42.4	72.3	40.1
2503	1	1996	Uk	London	1	1	3/30/20 0:00	1	0	1	Started with a cough, then fever and body aches headache and nausea. Then loss of smell and taste then fever disappeared cough and loss of senses continued.	100	1.5	100	14.6	98.5	85.4
2510	1	1983	Uk	Suffolk	0	1	3/31/20 0:00	4	1	1		96.2	66	98.1	28.8	30.2	69.3
2522	1	1963	UK	KENT	0	1	3/20/20 0:00	1	1	1	SORE THROAT, HEADACHE,FEVER, CHEST TIGHTNESS, DIFFICULTY BREATHING, DRY COUGH, LOSS OF SENSE OF SMELL AND SENSE OF TASTE	99.1	1.2	98.5	2.9	97.9	95.6
2543	1	1966	United Kingdom	North West	0	1	3/24/20 0:00	8	1	1	Cough, nausea, headache, diarrhoea, shortness of breath and tight chest, complete loss of taste and smell. On 19th day and still have slight cough, shortness of breath and headache comes and goes, starting to tell difference between sweet and sour and smell certain things	100	0	98.7	1.1	100	97.6
2548	1	1965	UK		0	1	3/30/20 0:00	1	1	1	Sudden loss of taste and smell	100	0	100	0	100	100
2564	1	1993	England	Warwick	0	1	4/2/20 0:00	4	1	1		100	0	100	0	100	100
2568	1	1976	England	Saddleworth	0	1	4/3/20 0:00	4	1	1	Progression: Sore throat, headache, shivers, heavy chest Now no other symptoms other than zero taste and smell	100	0.9	100	1.8	99.1	98.2
2569	1	1983	UK		0	1	3/31/20 0:00	4	0	1		99.7	2.8	98.1	0	96.9	98.1
2571	1	1972	France	Toulouse	0	1	3/20/20 0:00	4	1	1	Cuest tightness, fever, dry cough, diarrhea, nausea, change in smell, in flavour, headache	94.3	0			94.3
2573	1	1996	United Kingdom	London	0	1	3/26/20 0:00	4	1	1		89.4	0.6	97.3	47.7	88.8	49.6
2578	1	1965	Uk	London	0	1	3/23/20 0:00	1	0	1		96.7	0	95.2	51.7	96.7	43.5
2581	1	1990	Uk	Worcester	0	1	3/14/20 0:00	4	1	1	Mild Fever for one day. Complete loss of taste and smell from day one and still experiencing complete loss today (11th April). Fatigue and loss of appetite kicked in after the first week.	97.6	2.1	95.8	14.9	95.5	80.9
2586	1	1983	UK	London	0	1	4/1/20 0:00	4	1	1	Loss of smell and taste Headache Fever, fatigue Sore throat and cough	82.7	13.4	70.8	17	69.3	53.8
2602	1	1971	UK	Letchworth	0	1	3/20/20 0:00	4	1	0	Sore throat Then fatigue Then extreme fatigue, abdominal pain Strange taste in mouth Fever at end - intermittent though Still tired and sore throat now	70.4	80.2	75.3	50.8	-9.8	24.5
2607	1	1997	United Kingdom		0	1	2/28/20 0:00	4	1	1	Headaches and general feeling of unwell for first 5 days, then loss of taste and smell for around 14 days	92.6	7.6	94	12	85	82
2635	1	1993	United Kingdom	Norwich	0	1	3/20/20 0:00	1	1	1	Itchy throat, dry cough, diarrhoea, cough getting worse, fever for one day, unable to fill lungs completely, short of breath, loss of smell and taste completely	100	0	100	0	100	100
2636	1	1966	United Kingdom	Carlisle	0	1		5	0	1	Dry cough plus tiredness (1/2 a day), slight fever with a lot of shivering (2-3 days) plus fatigue (>=1 week), lost smell and taste (ongoing), diarrhoea (few days), pressure sensation in sinuses plus runny catarrh dripping into throat (reduced after a few days with Beconase).	99.9	8.4	100	20.7	91.5	79.3
2643	1	1962	United Kingdom	Colchester	0	1	3/30/20 0:00	1	1	1		52.5	6.3	79.6	16	46.2	63.6
2645	1	1983	UK	Cambridgeshire	1	1	3/21/20 0:00	1	0	1	3 days of high fever, myalgia, prostration. Episode of nausea. Since then dry cough, catarrh. Anosmia first noted 11/4/20, likely to have been there earlier.	82.3	0	87	87.7	82.3	-0.7
2669	1	1990	United Kingdom	Swadlincote	0	1	3/31/20 0:00	4	1	1		100	0.1	99.7	0.7	99.9	99
2671	1	1996	UK		0	1	4/17/20 0:00	4	1	1	Chest had been feeling tight for a couple of weeks prior to the date above. When I noticed it starting it was with a slight dry cough, progressed to very bad headaches with occasional fever, nausea and dizziness at one point and complete loss of smell and taste. No blocked nose or coldy symptoms that would usually have an affect on my ability to smell and taste.	95.6	0	91.8	0	95.6	91.8
2675	1	1957	Scotland	Edinburgh	0	1	3/24/20 0:00	4	1	1	Sneezed for 2 days like I had a cold then lost my sense of taste and smell on 25/3 and it hasn’t returned	98.7	0	97.6	1.1	98.7	96.5
2715	1	1958	UK	London	1	1	3/20/20 0:00	1	1	1	Metallic taste in mouth and feeling “achy”, followed by fever.	100	3	98.2	0	97	98.2
2721	1	1977	United Kingdom	Basildon	0	1	4/3/20 0:00	4	1	1	Started with fatigue, sore throat and severe headaches. Earlier in the morning I had a running tummy and stomach aches. Next day, headache continued and I had a cough and ached all over with a temp. Had the headache for two more days with not too high temp as I was taking paracetamol. On the 5th/6th day I noticed I couldn't smell anything or taste food I was cooking which I ended up over salting …	99.2	0	100	39.6	99.2	60.4
2723	1	1982	United Kingdom	Aberdeen	0	1	3/7/20 0:00	4	1	1	I had what I thought was a migraine on the Friday evening, Saturday I was very tired all day with sinus pain and feeling of fullness in my face, I also had a slightly raised fever which I was able to manage with paracetamol. This is the day I lost my sense of smell and taste. Sunday through Tuesday I experienced severe headaches, slight sore throat and a fluctuating fever. Tuesday evening I devel…	100	0	100	0	100	100
2728	1	1968	united kingdom	surrey	0	1	3/31/20 0:00	1	1	1	sore throat headache, fatigue cough loss of smell and taste	98.2	0.6	100	0	97.6	100
2736	1	1959	Uk	London	0	1	3/30/20 0:00	4	1	1	Dry cough Fever Chest tightness and muscle ache Fatigue Loss of taste and smell	91.5	8.5	95.2	3	83	92.2
2737	1	1980	UK	Camberley	1	1		4	1	1		100	11.7	90	9.5	88.3	80.5
2738	1	1982	UK	London	1	1	3/13/20 0:00	4	1	1	Day 1- mild sore throat, slight shakes, slight fever (37.8)c Day 2 - developed into A very a sore throat over 2/3 days and head hrs and cold symptoms for nearly two weeks. Day 7 - Taste and smell went completely for 7 days in week two. Chest tighter and breathing mild more difficult throughout. Lasted around 3 weeks total. Hardly any cough.	100	0	100	0	100	100
2740	1	1991	England	London	0	1	3/19/20 0:00	4	1	1	Nasal congestion Headache Fever Anosmia Cough dry Cough moist Resolving	100	0.5	99.5	16.1	99.5	83.4
2748	1	1970	Uk	Redditch	0	1	3/24/20 0:00	4	1	1		99.7	3.9	98.8	12.1	95.8	86.7
2749	1	1973	England	Hull	0	1	3/16/20 0:00	4	1	1	Initially an intermittent high temperature and mild body aches. This progressed to fatigue, increased body aches at day 5. Intense headache above the eyes on day 7 which lasted for 4 days. Loss of appetite and smell was at approx day 5 and still hasn’t returned. A dry cough developed at approx day 7 but wasn’t a main symptom	100	3	100	1.2	97	98.8
2762	1	1967	UK	London	0	1	3/22/20 0:00	4	0	1	Headache,Fever, aches, cough loss of smell and taste shortness of breaths	87.6	0	84.2	3.6	87.6	80.6
2764	1	1965	UK	Scotland	0	1	3/19/20 0:00	4	1	1		88.1	35	90.8	31.8	53.1	59
2767	1	1959	Uk	Edinburgh	0	1	4/3/20 0:00	7	1	1	Completely liar smell and raste	100	1.2	97.9	2.4	98.8	95.5
2769	1	1966	England	Bromley Kent	0	1	3/10/20 0:00	4	1	1	Cough, raised temperature, chest pains, unexplainable smell of mucus around me, loss of smell and taste, Bad headaches, chest pains worsen.	100	0	100	1.6	100	98.4
2771	1	1978	Northern Ireland	Belfast	0	1	3/16/20 0:00	4	1	1	Sore throat for 2 days, then a slightly stuffy nose that I couldn't relieve by blowing into a tissue, then loss of smell and taste for 1 full week (concurrently with the feeling of a slightly stuffed nose). I was able to breathe ok, no cough, no fever, no runny nose.	100	3.8	100	6.2	96.2	93.8
2772	1	1962	United Kingdom	London	1	1	3/14/20 0:00	4	1	1	Persistent dry cough Loss of sense of smell and taste Flu like fever for 24 hours Persistent headaches Chest infection Extreme exhaustion for 10-14 days	98.9	0	100	0.7	98.9	99.3
2774	1	1974	UK	London	0	1	3/11/20 0:00	4	1	1	Severe headaches aches with only Mild temperature at first Headaches stopped but Cough developed combined with Loss of smell 12 days after first symptoms combined with extreme fatigue ( unable to do daily tasks) and some shortness of breath	99.5	1.9	100	1.6	97.6	98.4
2775	1	1975	United Kingdom	SOUTHPORT	0	1	4/3/20 0:00	2	1	1	I lost my sense of smell and taste first on day 1 then from about day 4 had fatigue and aches and then from about day 6 or 7 have felt nauseous and lost my appetite on top of fatigue and aches. Only very fleeting hints of smell and taste have returned so far, currently day 9.	75.5	0	84.1	16.9	75.5	67.2
2777	1	1981	United Kingdom		1	1	3/26/20 0:00	4	0	1		90	11.5	87.6	13	78.5	74.6
2780	1	1968	France	Paris	1	1	3/9/20 0:00	4	0	1	fatigue > fever/fatigue > abdominal pain / chest tightness/fever/fatigue > diarrhea/runny nose/change in smell (but probably before)	99.3	5.1	98.7	99.2	94.2	-0.5
2785	1	1980	U.K.	London	0	1	3/26/20 0:00	4	1	1	Sore throat, muscle aches, chest tightness, shortness of breath, diarrhoea/abdominal cramps, fatigue, loss of smell/changes in taste	89.7	4.8	93	82.4	84.9	10.6
2788	1	1964	United Kingdom	London	0	1	4/5/20 0:00	4	1	1	Blinding headache and extreme tightness in chest. Headache lasted two days. Tightness in chest still going 8 days later. Lost all sense of smell and taste on 8 April 2020. Feel completely drained of all energy.	99.6	1.1	97.9	0	98.5	97.9
2796	1	1976	United Kingdom	London	0	1	3/29/20 0:00	4	1	1	Cough, headache, fever, loss of taste and smell, chest tightness, shortness of breath	100	2.1	61.7	0.3	97.9	61.4
2797	1	1973	UK	London	0	1	3/30/20 0:00	4	0	1	Have had 100% loss of smell 14 days. I cannot really taste anything either. I have a consistent low grade fever before I lost my sense of smell.	100	1.6	100	13	98.4	87
2801	1	1980	Uk	Waltham cross	0	1	4/4/20 0:00	4	1	1	Cold for a week then runny nose and sneezing at the same time. Finally loss of smell and taste	93.8	11.1	91.1	29.1	82.7	62
2809	1	1983	Britain	Cornwall	0	1	3/22/20 0:00	4	1	1	Stomach pains, headache, no smell or taste severe body aching feeling sick diarrhoea	99.7	2.7	100	15.8	97	84.2
2811	1	1994	England	Stoke-on-Trent	0	1	4/10/20 0:00	1	1	1	Runny nose, headache, fatigue, changes in smell and taste, fever	98.7	0	100	48.1	98.7	51.9
2815	1	1984	United Kingdom	London	1	1	4/1/20 0:00	4	1	1	April 1 - Itchy throat April 2 - Have a mild, throbbing head April 3 - Feel a bit more under the weather. Eyes feel heavy. A bit lethargic April 4 - Throat a bit sore April 5 - Chesty, phlegmy cough April 6 - Still coughing every now and then to clear throat. April 7 - Starting to get headaches at the back of my head April 8 - Runny nose, teary eyes, lots of sneezing, headaches April 9 - Headache…	93.7	20.7	100	22.5	73	77.5
2817	1	1974	England	Chichester	0	1	4/8/20 0:00	4	0	1	Temperature, cold like symptoms, day 3 complete lose of smell but no blocked	98.5	4.2	97.6	24.9	94.3	72.7
2834	1	1994	United Kingdom	Carlisle	0	1	4/6/20 0:00	1	1	1	Sore throat then a muscle aches and a headache and which was so bad I slept nearly 20 hours, followed by a total loss of taste and smell. The loss of taste and smell had likely been progressing since the headache started	0	0	100	0.3	0	99.7
2840	1	1994	United Kingdom	Reading	0	1	3/30/20 0:00	4	1	1	On March 25th I developed a tickling dry cough. I would cough approx 10x per day. The frequency of the cough increased to 20-30x per day by March 31st. I completely recovered from the cough on April 9th. I developed a brief 2 day period of chest tightness on March 26th and 27th. On Mach 30th, I woke up in the morning with complete loss of smell and diminished sense of taste. Currently, I have reg…	100	0.3	100	8.6	99.7	91.4
2853	1	1999	France	Paris	0	1		1	1	0	I completely lost my sense of smell and taste after all the other symptoms had almost disappeared.	84.1	0.3	63.7	0.9	83.8	62.8
2860	1	1999	England	Birmingham	0	1	3/24/20 0:00	4	1	1	Symptoms lasted for about a week, very tired, headache, drowsy, muscle aches, slight cough and loss of taste and smell. After the first week I felt better again, but still couldn’t taste or smell. it has now been 3 weeks since I first showed symptoms and I still can’t taste or smell anything.	100	0	100	0	100	100
2865	1	1958	UK	Ashford	0	1	4/2/20 0:00	4	0	1	Dry cough Fever and diarrhoea Chest pain and breathlessness	91.8	8.5	89.5	35.3	83.3	54.2
2867	1	1976	France		1	1	3/29/20 0:00	4	1	1	Sore body. Headache. Fatigue. Loss of smell and taste	86.7	2.4	91.3	29.3	84.3	62
2876	1	1970	England	Kent	0	1	4/9/20 0:00	4	1	1	List taste and smell spontaneously	98.4	1.9	100	0.8	96.5	99.2
2879	1	1991	UK		0	1	4/9/20 0:00	7	1	1		70.4	5.7	94.6	18.8	64.7	75.8
2885	1	1973	United Kingdom	London	1	1	3/19/20 0:00	4	1	1	Very mild glue like illness lasting 2 days. Persistent hoarseness and ‘burning sensation ‘ in windpipe and nose . Then sudden anosmia 5 days after commencement of symptoms . Anosmia persistent for 19 days so far	100	0	100	57.5	100	42.5
2889	1	1963	UK	London	1	1	3/16/20 0:00	4	1	1		82	12.5	83.3	21.5	69.5	61.8
2911	1	1973	United Kingdom	London	1	1	3/19/20 0:00	4	0	1	Mild fever and fatigue. Hoarse voice and burning sensation in windpipe and nasal passages . 5 days later after symptoms subsided developed complete anosmia . Anosmia has so far persisted for 19 days	100	0	100	79.1	100	20.9
2917	1	1954	UK	Lincolnshire	0	1	3/19/20 0:00	4	1	1	Headache, nasal congestion, runny nose, change in food taste, nausea, fatigue and muscle aches, fever, abdominal pain, diarrhoea, loss taste and smell	99.9	0	100	0	99.9	100
2941	1	1983	UK	Loughborough	0	1	3/3/20 0:00	7	1	1	I had extreme fatigue, headache for a week. Then a rash on my left side of my neck, went to GP and said it was strange as only in a small part of my body and it looked like shingles. After 5 days I had a temperature and felt feverish for 1-2 days then woke up with normal temp but couldn’t taste or smell. And still can’t smell or taste	100	0	100	3.6	100	96.4
2946	1	1983	United Kingdom	London	0	1	3/20/20 0:00	4	1	1	I started out with a consistent headache for several days, located directly behind the eyes, which I attributed to stress. There was one morning that I woke up and just fed weird, nauseous and out of sorts. I felt terrible. Again, I thought it was stress, even though it was unlike any stress symptoms I had ever had before, and it mostly went away after a few hours. I then had common cold symptoms…	87.9	2.1	81.2	18.8	85.8	62.4
2947	1	1960	United Kingdom	London	0	1	3/10/20 0:00	4	1	1	Sore throat, Headache, Fatigue, Loss of appetite, Muscle aches, Diarrhea, Changes in smell, Changes in food flavour	99.1	25.5			73.6
2967	1	1999	United Kingdom	Bristol	0	1	3/18/20 0:00	4	1	1	Day 1 dry cough, day 2 fever of 38.4°C, day 3 fever broke but dizziness started that lasted around 2 weeks. Day 5 loss of smell and taste.	100	24	100	0	76	100
2973	1	1986	Uk	London	1	1	3/9/20 0:00	4	1	1	Started with fatigue and cough, then overnight developed temperature, the following day I noticiced loss of smell totally. Temperature subsided and then think sense of smell returned a bit after a couple of days. Smell has still not returned fully but I think slowly improving.	100	0.6	98.8	28	99.4	70.8
2996	1	1960	England	Canterbury	0	1	3/19/20 0:00	4	1	1	Diarrhoea Slight cough runny nose fatigue sore throat pains in abdomen loss smell and taste	87.9	6.5	88.3	22.9	81.4	65.4
3000	1	1975	England	Wirral	0	1	3/12/20 0:00	4	1	1	Started with headaches and tiredness 12 March. Body aches came a few days later and lasted a week. Smell and taste went on 22 March. 3 weeks later and still no smell or taste.	100	0	100	0	100	100
3036	1	1971	Italy	Lombardy	1	1	3/11/20 0:00	4	1	1	Fever, dry cough, abdominal pain, diarrhea, fatigue, changes in smell, changes in food flavour, loss of appetite	86.5	1	89.6	46.3	85.5	43.3
3040	1	1965	Uk	London	0	1	3/24/20 0:00	1	1	1	Runny nose then light dry cough then exhaustion then tight chest and loss of taste/smell then a variety of others including diarrhoea	99.7	0	100	1.9	99.7	98.1
3066	1	1985	France		0	1	3/14/20 0:00	4	1	1	Since 19/03 Completely lost smell and t aste . improvement since 26/03, today is 12/04 i smell mildly around 15℅	100	0	79.5	0	100	79.5
3071	1	1980	United Kingdom	London	0	1	3/18/20 0:00	4	1	1	That first day I felt "sick" had them all at once (which came with waves of shivers on that one day)	100	0	100	0.2	100	99.8
3075	1	1964	Wales	Cardiff	0	1	3/23/20 0:00	4	1	1		90.5	0.3	98.5	0	90.2	98.5
3096	1	1963	UK	Littlehampton	0	1	4/4/20 0:00	8	1	1	Headache, fever, painful muscles/joints, dry sore throat, dehydration, partial loss of taste, full loss of smell	97.5	0.5	83.6	18	97	65.6
3112	1	1974	Uk		0	1	3/23/20 0:00	1	1	1	Cough fever runny nose headache sore throat cough for 2 weeks then fever again high heart rate difficult breathe like asthma continued for further 2 weeks body aches in the upper back then nose inflamation loss of smell	78.1	1.6	89.8	71	76.5	18.8
3190	1	1993	France	Paris	0	1	3/18/20 0:00	1	1	1	Perte de goût et d odorat en premier avec les maux de tête	82.6	2.7	85.1	12.8	79.9	72.3
3193	1	1997	France	Grasse	1	1	3/12/20 0:00	1	1	1		100	0	100	2.4	100	97.6
3200	1	1990	France	GRASSE	0	1	3/23/20 0:00	1	1	1	Symptômes d'une rhume au départ, fièvre 38, maux de têtes et les douleurs à la poitrine, 5 ème jour perte de gout et odorat qui sont toujours absents au jour d'aujourd'hui	0.1	1.6	96.6	2.3	-1.5	94.3
3201	1	1994	France	Grasse (06)	1	1	3/3/20 0:00	1	1	1	2jours de fièvre intense (début Mars), à la suite de ça, perte totale du goût et de l’odorat ainsi que des « brûlures » nasales (+ sinus) sans avoir le nez bouché. Quelques jours après, premiers essoufflements ( après un etage monté) ainsi que le début de la toux sèche.	93.2	0	94.3	7.6	93.2	86.7
3209	1	1963	France	Valence	0	1	3/13/20 0:00	4	1	1		99.7	0	99.4	2.1	99.7	97.3
3212	1	1951	France	Valence	1	1	3/20/20 0:00	4	1	1		89.7	9.5	94	12.4	80.2	81.6
3214	1	1980	france	pont de salars	1	1	3/19/20 0:00	1	1	1	toux sèche en fin de soirée le lendemain courbatures , fièvre et maux de tête puis plus rien et 2 jours après environ perte totale du gout et de l'odorat durant approximativement 3 jours	52.2	0	51.8	0	52.2	51.8
3216	1	1986	France	Toulouse	0	1	3/13/20 0:00	1	1	1	Mal de tête Toux Perte d’odorat/goût Difficultés à respirer Nausées Vomissements Fatigue	100	0	97.9	44.4	100	53.5
3220	1	1981	France	Asnières-sur-Seine	0	1	3/16/20 0:00	4	1	1	D abord maux de tête, fatigue, courbatures 2-3 jours, puis perte goût et odorat uniquement	80.9	0	85.8	23.2	80.9	62.6
3221	1	1989	France	Toulouse	0	1	3/26/20 0:00	2	1	1	Perte brutale du goût et de l'odorat	98.5	0		29.6	98.5
3222	1	1984	France	Angers	1	1	3/20/20 0:00	1	1	1		88.2	10	92.4	15.2	78.2	77.2
3223	1	1973	France	Paris	0	1	3/21/20 0:00	2	1	1		100	0.3	100	29.2	99.7	70.8
3227	1	1998	France	Courtry	1	1		4	1	1	Tous les symptômes n’ont duré qu’un seul jour, excepté les migraines qui ont duré environ 4 jours, et la disparition du goût et de l’odorat que je n’ai toujours pas retrouvés (21 jours pour le moment)	85.1	0	90.8	47.6	85.1	43.2
3247	1	1989	France	Paris	0	1	3/10/20 0:00	4	0	1	Cela à commencé comme une forte angine (mal de gorge, nez qui coule, grande fatigue), puis cela s’est stabilisé. Les symptômes ont quasiment disparu jusqu’à là perte d’odorat brutale fin mars.	78.9	16	84.7	74.9	62.9	9.8
3264	1	1961	France	Nancy	1	1		1	1	1	d'abord courbature, fatigue et fièvre puis les autres symptômes plus tard	77.2	0.8	80.8	2.3	76.4	78.5
3265	1	1997	France	Lille	0	1	3/18/20 0:00	4	1	1	J'avais un rhume depuis longtemps (sûrement sans rapport). J'ai eu frissons, sueurs et sensation de froid, ça n'a duré qu'une nuit. Puis mal à la tête le lendemain. Je me suis sentie très fatiguée les jours qui ont suivis. Quelques jours après l'épisode de fièvre, j'ai perdu l'odorat et sentait moins les aliments. Pour finir j'avais mal dans les jambes et les bras, comme des courbatures.	99.8	1.8	99.7	37.5	98	62.2
3267	1	1954	france		0	1		4	1	1	perte de gout et d'odorat brutale et totale , entre 10te 15 jours pour récupérer le tout, accompagnée d'une fatigue puis dans un second temps plus tard sensation de respiration plus difficile et souffle court sans autre symptomes.	99.9	0.2	100	0	99.7	100
3270	1	1994	France	Dunkerque	1	1	3/19/20 0:00	3	1	1	1- fatigue, courbatures 2- fièvre, nez qui coule, douleurs thoraciques, perte d'appétit, mal de crane 3- Toux, essouflement, Perte gout et odorat	73.7	1.5	78.2	4.7	72.2	73.5
3271	1	1981	France	Issy-les-moulineaux	1	1		1	1	1		99.5	1.4	99.7	49.9	98.1	49.8
3278	1	1983	France	TOULOUSE	0	1	3/15/20 0:00	4	1	1	Rhume perte odorat maux tete toux essoufflement courbatures fatigue perte gout nausee diarrhée mal gorge	84.7	0	81.9	60.8	84.7	21.1
3279	1	1977	France	Gradignan	0	1	3/23/20 0:00	1	1	1	fatigue, puis toux, puis nez qui coule, puis perte totale de gout et d'odorat, puis courbatures, fatigue mais pas tous les jours. selles molles pendant toute la période.	92.5	0.5	92.6	2.5	92	90.1
3280	1	1989	France	Nantes	0	1	3/19/20 0:00	4	0	1	Les premiers soirs, état un peu nauséeux, mal de crâne et fatigue. A partir du 3ème jour, perte totale de l'odorat avec nez dégagé et ce pendant 15 jours. Ensuite, reprise progressif de l'odorat. Pendant ces 15 jours et encore depuis, éternuements plusieurs fois par jour.	89.5	0	93.7	34.3	89.5	59.4
3282	1	1963	france		1	1	4/10/20 0:00	2	1	1	agueusie et anosmie brutales le 9.04.2020 puis céphalées frontales puis fatigue.	100	0.1	99.1	0.4	99.9	98.7
3284	1	1981	France	Carrières-sur-seine	0	1	3/20/20 0:00	1	1	1	D'abord fatigue, puis courbatures et fièvres puis nez pris, toux grasse puis agueusie et absence d'odorat puis au 5/6 eme jours sensation de poitrine écrasée difficultés à respirer.	92.5	0.2	82.1	0.7	92.3	81.4
3292	1	1961	france	sarlat	0	1		5	1	1	fin janvier angine suivit bronchite .Fevrier reprise bronchite avec toux +mucosités moussantes et étouffantes +difficulté à reprendre la respiration .Début mars perte de odorat+gout pendant 10 jours environ .depuis plus ou moins fatigue+ toux sèche+ éssoufflement à effort	92.1	8.6	91.4	17.9	83.5	73.5
3294	1	1988	France	Nantes	0	1	3/13/20 0:00	2	1	1	1- anosmie 2- agueusie 3- fatigue et quelques céphalées	91.7	0.8	91.8	92.1	90.9	-0.3
3295	1	1970	France	Paris	1	1	3/21/20 0:00	1	1	1	Symptômes pendant 15jours Fatigue persistante	93.7	1.8	93.4	48.9	91.9	44.5
3296	1	1988	France		0	1	2/22/20 0:00	7	1	0		87.5	45.9	91.9	5.4	41.6	86.5
3298	1	1988	France	Saint-Ouen	0	1	3/11/20 0:00	4	1	1	1. Fatigue et courbature - J1 2. Toux sèche / Mal dans les bronches - J2 et J3 3. Mal de gorge - J4 4. Fin de la toux - J4 5. Perte totale goût et odorat - J5 6. Fin mal de gorge - J7 7. Retrouver un peu de goût et d'odorat - J13 8. Plus aucun symptôme - J23	99.8	0.1	99.9	0.2	99.7	99.7
3301	1	1976	France	Wasquehal	1	1	3/26/20 0:00	1	1	1	Disparition brutale de l'odorat et du goût le vendredi 27 mars matin. Sensation de brûlure dans les narines.	90.5	5.1	77.1	57.7	85.4	19.4
3303	1	1975	France	VOGUE	0	1	3/16/20 0:00	1	1	1	l'asthénie et la difficulté a respirer ont été les plus important - j'ai toujours une sensation de brulure à la respiration mais plus de sensation de manque d'air	100	2.5	99.6	4.4	97.5	95.2
3308	1	1976	France	LAVAUR	0	1	3/23/20 0:00	1	1	1	Les symptomes sont apparus petit à petit en commençant par le mal de gorge intence. A ce jour, il persiste la perte du gout et de l'odorat, l'essouflement est toujours présent mais moins important	100	0.3	100	32.9	99.7	67.1
3309	1	1986	France	Paris	1	1	3/16/20 0:00	4	1	1	1. Fièvre 2. Courbatures 3. les autres	100	18.5	100	9.8	81.5	90.2
3316	1	1985	France	Paris	1	1	3/20/20 0:00	4	1	1		100	0	100	0	100	100
3319	1	1977	France	Strasbourg	0	1	3/6/20 0:00	8	1	1	J‘ai toujours des douleurs thoraciques, le souffle va mieux	100	5.4	97.9	0	94.6	97.9
3323	1	1988	France	Epinal	1	1	3/22/20 0:00	1	1	1	Cela a démarré par une toux sèche, un nez qui coule et des céphalées pour ensuite ressentir des courbatures (principalement dans le haut du corps). Par la suite n un mal de gorge est apparu , pour enfin finir pour une perte complète de l'odorat et une diminution sensible du gout	93.9	2.2	83.9	18.7	91.7	65.2
3325	1	1986	France	Paris	0	1	3/11/20 0:00	1	1	1	Gorge sèche continu jusqu'à 20 jours, fièvre 3 jours, maux de tête continu au centre du crâne 6 jours, pression ORL, mal au dos continu 4 jours, toux sèche, nausée, modification gout/odorat 2 semaines, fatigue, souffle court 10 jours après les 1er symptomes.	100	5.6	78.7	9.9	94.4	68.8
3340	1	1957	France		1	1	3/23/20 0:00	1	1	1		77.9	6.3	93.2	47.2	71.6	46
3341	1	1992	France		0	1	3/21/20 0:00	4	1	1	1) Nez qui coule, toux, maux de tête, fatigue, courbatures. 2) Diarrhée et nausée. 3) Perte de goût et de l'odorat.	83.3	0.4	92.8	0.1	82.9	92.7
3342	1	1985	FRANCE	TOULOUSE	0	1	4/5/20 0:00	1	1	1		100	0.6	99.7	0	99.4	99.7
3344	1	1983	France	Paris	1	1	4/7/20 0:00	4	1	1	J’ai commencé à avoir de la fièvre. Le lendemain des douleurs aux poumons en inspirant fortement. Le même jour la perte de goût et d’odorat (durée environ 5 jours). La toux sèche a duré une dizaine de jours, surtout la nuit ou après le sport.	80.6	10.6	100	5.1	70	94.9
3346	1	1968	France	Champigny Sur Marne	1	1	3/18/20 0:00	4	0	1	D abord les courbatures puis 2 jours de fièvre. Perte de l odorat environ une semaine après les premiers symptomes	83.2	0.6	95.6	57.3	82.6	38.3
3347	1	1998	France	Toulouse	0	1	3/17/20 0:00	1	1	1	1) Maux de tête+nez bouché pendant 3 jours 2) Perte totale et brutale du goût et de l’odorat pendant 6 jours 3) Grosse fatigue pendant 3 jours	86.2	5.1	81.5	4.3	81.1	77.2
3356	1	1980	France	Strasbourg	0	1	3/21/20 0:00	4	1	1		100	0	99.4	0	100	99.4
3357	1	1949	France	Vincennes	0	1	3/18/20 0:00	1	1	1	gros frissons impossible de me réchauffer , nez bouché ,gorge très sèche et ensuite bouche très sèche, perte d'appétit très grosse fatigue, très peu de fièvre, perte de l'odorat et du goût , d'ailleurs je n ai toujours pas retrouvé le goût et l odorat	100	2.3	97	1.8	97.7	95.2
3358	1	1996	France	Paris	0	1		4	1	1	Forts maux de tête puis disparition COMPLETE du goût et odorat pendant une dizaine de jour, mal de gorge et nez qui coule	98.6	2	97.4	6	96.6	91.4
3361	1	1993	France	Le mans	0	1	4/3/20 0:00	2	1	1	Pour commencer, une toux sèche avec mal de gorge avec perte de goût et odorat. Puis difficultée respiratoire tres importante avec douleur dans la poitrine , essoufflement au repos et à l'effort. Nausées très importantes. Maux de tête importants, courbatures, fatigue intense, perte d'appetit.	100	0	100	0	100	100
3362	1	1985	FRANCE	TOULOUSE	0	1	4/5/20 0:00	1	0	1		99.4	0.1	99.3	4.1	99.3	95.2
3367	1	1978	FRANCE	QUIMPER	1	1	3/14/20 0:00	1	1	0	Fièvre et douleur à la poitrine, puis souffle court, puis toux grasse et enfin modification du Goût.	66.1	1.1	54	5.8	65	48.2
3368	1	1993	France		0	1	3/22/20 0:00	1	1	1	Fièvre, douleurs musculaires, fatigue, toux, souffle court (je suis aussi asthmatique) pendant les 2/3 premiers jours. Puis grosse fatigue, toux, perte d’odorat et de goût (4/5 jours). La fatigue et la toux persistent mais sont moins importants.	100	0	100	0	100	100
3370	1	1972	France	Paris	0	1	4/2/20 0:00	1	0	1	Maux de tête nez bouché puis fievre et douleurs	86.4	3	77.5	52.7	83.4	24.8
3372	1	1970	France	Rueil Malmaison	0	1	3/21/20 0:00	1	1	1	1. diarrhée + maux de tête 2. petite toux 3. fièvre (4 jours) + fatigue + courbatures (pendant 10 jours) 4. 1 semaine après le début de la fièvre perte de goût et de l'odorat	100	0.2	99.7	72.5	99.8	27.2
3378	1	1968	France	Strasbourg	0	1	3/16/20 0:00	2	0	1	Toux, fièvre, céphalée, difficultés respiratoires, asthénie, diarrhée, nausées, perte d'appétit, bouts des doigts comme après une exposition au froid sans gants	25.4	0.5	16.6	17	24.9	-0.4
3380	1	1973	France	Villecresnes	0	1		1	1	1		97.3	0	95.4	4	97.3	91.4
3382	1	1972	France		0	1	3/30/20 0:00	1	1	1	Toux sèche, fièvre,mal de gorge,douleur thoracique, douleur abdominales, grande fatigue	92.8	2.6	91.7	2.6	90.2	89.1
3385	1	1971	France	Charleville-Mézières	0	1	3/17/20 0:00	5	1	1	Pharyngite, maux de tête, toux sèche, pics fébriles, coups de fatigue intense, diarrhées, baisse notable de l'odorat, modification du goût (fadeur des aliments)	41.4	13.4	80	23.9	28	56.1
3389	1	1996	France	Nantes	1	1	3/18/20 0:00	4	1	1	Courbature puis difficultés a respirer et nez qui coule pour perte totale du gout et de l'odorat	100	0	100	0	100	100
3391	1	1988	France	Paris	0	1	3/22/20 0:00	2	1	1	- mal à la gorge - episode febrile (1soiree) - encombrement nasal et bronchique - perte d'odorat - diarhee - essoufflement	86.7	14.9	86	67.9	71.8	18.1
3392	1	1989	France	Rouen	1	1	4/3/20 0:00	2	1	1	Rhinite Perte odorat Perte du goût	96.4	2.7	97.9	9.4	93.7	88.5
3394	1	1983	France	Macon	1	1	3/23/20 0:00	1	1	1	Perte goût et odorat, grosse douleur poitrine et ensuite toux sèche, difficultés à respirer, grosse fatigue, picotements au coeur. Les symptômes ont durés 20 jours. Je n'ai pas récupéré ni le goût, ni l'odorat au jour d'aujourd'hui.	99.1	2.5	87.9	5.1	96.6	82.8
3397	1	1977	France	MARLY-LE-ROI	0	1	3/17/20 0:00	2	1	1	symptomes sur une soirée et la jornée suivant seulement au début. Grosse fatigue apres 5 jours et pendant 4 jours	95.6	2.8	98.3	50.1	92.8	48.2
3399	1	1992	FRANCE	STRASBOURG	0	1	3/18/20 0:00	4	1	1	Très légère toux, suivi d'un fort mal de crâne. Ensuite, des douleurs musculaire puis, la perte de goût et d'odorat.	89.7	0	75	4.9	89.7	70.1
3404	1	1990	France	CHATILLON SUR CHALARONNE	0	1	3/21/20 0:00	1	1	1	Perte de goût et d'odorat complète pendant 10j. Retour à la normal progressif. Faitgue pendant 3j au plus fort des symptômes.	100	0	99.7	0.6	100	99.1
3405	1	1974	France	PALAISEAU	0	1		4	1	1		73.6	3.7	74.3	7.1	69.9	67.2
3406	1	1985	France	Nice	1	1		4	1	1	Les courbatures ensuite perte d'odorat et de gout	100	0			100
3409	1	1980	France	Paris	1	1	3/16/20 0:00	4	1	1	Fatigue, nausée, perte goût et odorat brutale le 21 mars, frissons temperature 36,4, léger mal de crâne, sensation de chaud au visage Mieux après 10j Mal de crâne plus fort, fatigué, nausée, frissons à nouveau le 11 avril, mieux le 13 après repos	100	100	100	0	0	100
3410	1	1991	France	Châtillon	0	1	3/21/20 0:00	1	1	1	Fièvre et maux de tête aigus au debut puis très vite (J+2) crachas, toux, pas d'appétit, perte de l'odorat et du goût et en fin diarrhée	87.7	4.6	79.2	0.2	83.1	79
3412	1	1997	France	DIJON	1	1	3/19/20 0:00	4	1	1		100	0	100	0	100	100
3414	1	1997	France	Paris	0	1	3/9/20 0:00	4	1	1	D’abord de la fièvre avec beaucoup de fatigue, ensuite des courbatures et toux + difficultés à respirer, 5 jours après les premiers symptômes perte du goût et de l’odorat.	100	10.9	96.1	1.2	89.1	94.9
3416	1	1998	France	Villeneuve-Saint-Georges	1	1	3/20/20 0:00	4	0	1		100	12.4	98.5	63.2	87.6	35.3
3419	1	1978	FRANCE	Lille	0	1	4/10/20 0:00	1	1	1	C’est très fluctuant depuis 3 jours, je tousse 2h puis plus rien, mal partout par contre, fièvre au bout du 3e jour de douleurs, et le nez qui se bouche puis devient hyper sec à en faire mal, avec a ce moment la perte d’odorat et de goût.	90	25.8	91.5	36.5	64.2	55
3423	1	1960	France	Saint-Cirgues 46210	1	1	3/19/20 0:00	1	0	1	Mal de gorge/gorge sèche Rhinite importante + yeux brillants et qui coulent Toux sèche Fièvre modérée Perte odorat (pendant une semaine) Fatigue Toux grasse (pendant plus de 3 semaines)	88.8	0			88.8
3430	1	1991	France		0	1		4	1	1		93	0	92.7	0	93	92.7
3434	1	1991	France	Bourges	0	1	3/19/20 0:00	1	1	1	Début par chatouille dans la gorge. État fiévreux sans fièvre et toux. Grosse fatigue et enfin perte de goût et odorat.	100	0.2	96.8	22.2	99.8	74.6
3435	1	1983	France	Lyon	0	1	3/12/20 0:00	4	1	0	Toux, oppression thoracique, fatigue et courbatures en premier, diarrhée et nausée ensuite, depuis les symptômes vont et viennent, en allant vers la diminution. Après 1 mois, il reste encore une sensation dans les bronches	61	61.9	72.7	32.7	-0.9	40
3438	1	1981	France	Griesbach-au-Val	0	1	3/28/20 0:00	2	1	1		99.7	0.9	99.7	0.3	98.8	99.4
3439	1	1979	france	saint germain en laye	1	1	3/16/20 0:00	1	1	1	j'ai d'abort senti une grosse fatigue avec un peu de courbature avec legere fievre (37.8°C) pendant une journée. le lendemain encore grosse fatigue mais plus de fievre et leger mal au sinus. quelque jour apres perte total d'odorat et du gout pendant 5/6jours. sur une durée de 3 semaine des haut et des bas ( mal de tete, fatigue )	79	0.8	80.3	5.9	78.2	74.4
3440	1	1995	France		0	1	3/18/20 0:00	4	1	1	D’abord toux+ fatigue puis douleur à la poitrine et ensuite perte d’odorat et de goût	80	1.2	93.4	2.7	78.8	90.7
3441	1	1993	France	Lyon	0	1	3/29/20 0:00	2	1	1		100	11.9	100	28.5	88.1	71.5
3443	1	1989	France		0	1	3/20/20 0:00	4	1	1		98.5	0	99.1	0	98.5	99.1
3450	1	1993	France	Paris	0	1	3/17/20 0:00	4	1	0		100	1.1	100	0.8	98.9	99.2
3452	1	1975	France	caluire et cuire	0	1	3/21/20 0:00	1	0	1		50.4	10.9	75.2	58.8	39.5	16.4
3454	1	1983	France	Moult chicheboville 14370	0	1	4/2/20 0:00	1	1	1		94	2.2	93.7	9.2	91.8	84.5
3456	1	1989	France	Levallois-Perret	1	1		1	1	1	1ere phase : Fièvres courbatures maux de tête toux sèche fatigué diarrhée 2eme phase : nez qui coule, toux grasse, difficultés respiratoire 3eme phase : perte odorat et gout	100	0	99.7	47.1	100	52.6
3457	1	1992	France	Mauguio	0	1		2	1	1	J'ai perdu le goût et l'odorat en même temps environ 2 jours après avoir été dépister positive	99.7	0	81.2	0	99.7	81.2
3462	1	1994	France	Paris	0	1		4	1	1	1) Toux et mal de crâne sans fievre 2) Perte complète du goût et de l'odorat et nez bouché + grosse fatigue et perte d'appétit	100	0	100	0.3	100	99.7
3464	1	1986	France	Paris	0	1	3/14/20 0:00	1	1	1		100	0.2	100	0	99.8	100
3465	1	1966	France	Strasbourg	0	1	3/14/20 0:00	1	1	1	Maux de tête surtout courbatures et toux	94.2	49.7	88	18.3	44.5	69.7
3471	1	1987	France	Strasbourg	1	1	3/31/20 0:00	1	1	1	Fatigue, courbature, mal de crâne, nez qui coule puis 3 j après perte goût/ odorat/ appétit. Après une semaine, plus aucun symptôme à part agueusie et anosmie.	100	0	100	0	100	100
3474	1	1996	France	Aix-en-Provence	1	1	4/1/20 0:00	1	1	1		87.8	5.1	87.5	4.6	82.7	82.9
3476	1	1981	France		0	1	3/24/20 0:00	1	0	1	Nuit du 23 au 24/03 : Sinus qui brûlent en pleine nuit (tellement douloureux qu’impossibilité de respirer par le nez + fièvre + maux de tête violent Au réveil le 24/03 idem sans fièvre (prise de Doliprane dans la nuit) et perte TOTALE d’odorat + pointe au thorax . Pas d’éccoulement nasal . 25/03: nez qui commence à couler, maux de tête s’estompe, pointe au thorax et dans le dos de plus en plus fo…	100	0.2	72.8	6.8	99.8	66
3477	1	1970	France		0	1		1	0	1		100	0.4	99.7	99.6	99.6	0.1
3482	1	1978	France	Sucy en brie	1	1	3/17/20 0:00	1	1	1	D’abord une légère fievre à peine 38,5 suivi une légère toux sèche. Ensuite frisson la nuit , diarrhée le medecin a confirmé la suspicion de Covid, ensuite dans les symptomes fatigues et vertiges difficultés a rester debout , besoin de rester allongé puis courbatures.. Au bout d’1 semaine au moins debut de perte de l’odorat et du gout au point de pouvoir respirer du vinaigre sans difficulté ou bo…	81.8	5.7	84.5	4.5	76.1	80
3484	1	1986	france	paris	0	1		4	1	1		100	0.6	98.4	17.6	99.4	80.8
3488	1	1989	France	PARIS	0	1	3/20/20 0:00	1	1	1	Les symptômes sont apparu progressivement : semaine 1 : les maux de tête, fièvre et courbatures Semaine 2 : perte gout et odorat Fin de la semaine 2 : mal aux poumons	100	0	99.1	7.9	100	91.2
3489	1	1988	France		0	1		4	1	1	1.maux de tête, courbatures 2.fatigue mal de gorge fièvre 3.mal de gorge. 4.perte de gout et d'odorat 5. Douleur dans la poitrine	0	0	100	3.3	0	96.7
3491	1	1985	France	Paris	1	1	3/13/20 0:00	4	1	1	Mon nez s'est mis à couler 24h avant l'apparition de la fièvre qui n'a durée que quelques heures. J'ai eu les yeux qui tirent pendant une semaine et j'ai perdu mon goût et mon odorat durant 3 semaines avant de recouvrer l'ensemble de mes sens sur la 3ème semaine (j'estime aujourd'hui avoir totalement recouvré le goût et l'odorat)	100	0	100	0	100	100
3492	1	1955	France	Versailles	0	1		1	1	1	Mal de tête Courbatures et douleurs musculaires Fatigue Grosse fièvre Perte d'appétit Nez qui coule Toux sèche Diarrhée très forte Modification de l'odorat Modification du goût des aliments	95.9	10.5	94.9	5.7	85.4	89.2
3494	1	1979	France	Avignon	0	1	3/19/20 0:00	1	1	1		87.7	0	91	0	87.7	91
3498	1	1966	France	Metz	0	1	3/29/20 0:00	2	1	1		100	2.2	97.5	3.8	97.8	93.7
3503	1	1968	france	FOUESNANT	1	1	3/16/20 0:00	1	1	1	léger mal de crâne puis courbatures puis toux puis fièvres et douleurs et perte du gôut et de l'odorat et problèmes de peau et vertiges	84.8	0.2	70.4	0.7	84.6	69.7
3508	1	1982	france		0	1	3/27/20 0:00	5	1	1	1) J : fièvre courbatures grande fatigue 2)J +2 apparition maux de tête importants voir violents et toux sèche. Fièvre a disparu. 3) J+8 maux de tête ont disparu mais nouveaux symptômes absence de goût et d'odorat, toux grasse, troubles sporadiques de l'audition (impression d'être dans du coton par moment ) 4) Jour 11 fièvre legere 5) Jour 12 absence de fièvre. 6) Jour +18 toux grasse présente ma…	100	1.2	100	0	98.8	100
3509	1	1977	FRANCE	ROSNY SOUS BOIS	1	1	3/17/20 0:00	4	1	1		90.6	0	91.1	9.5	90.6	81.6
3510	1	1991	France	Paris	1	1	3/20/20 0:00	1	0	1	Migraines tête et yeux avec des courbatures et grande fatigue pendant 2/3 jours avant de remarquer une perte d'odorat complète. Douleurs et fatigue au total pendant une semaine. Perte d'odorat totale pendant 2 semaines et réapparition des odeurs de manière progressive, toujours en cours.	82.6	0	88.2	34.9	82.6	53.3
3512	1	1996	France	Strasbourg	0	1	3/19/20 0:00	4	1	1	D'abord le nez qui coule, avec la fatigue les maux de tête et les courbatures, après la toux grasse et la fièvre après d'un seul coup perte de goût et de l'odorat	100	0.5	100	0.2	99.5	99.8
3514	1	1977	France	Paris	1	1	4/15/20 0:00	1	1	1	Fièvre légère Myalgies au niveau de la nuque et épaules Légère toux sèche Anosmie	100	0	97.9	24.9	100	73
3517	1	1986	France	Lyon	0	1	3/21/20 0:00	1	1	1	Samedi 21/03 + dimanche 22/03 : mal de tête / mal de gorge / courbatures / fatigue intense Lundi 23/03 : écoulement nasal / toux sèche / fatigue Du mardi 24/03 au dimanche 29/03 : écoulement nasal / toux sèche / perte totale de goût et d’odorat /appétit réduit Lundi 30/03 : le goût est revenu / l’odorat en partie (je ne sens pas le parfum que j’en porte habituellement) Mercredi 01/04 : tous les s…	88.8	3	97.9	0	85.8	97.9
3520	1	1996	France	Paris	0	1	3/17/20 0:00	1	0	1	Ordre d’apparition des symptômes : 1. Migraine 2. Toux 3. Fièvre 4. Fatigue + nausées + diarrhée + souffle court 5. Perte d’odorat La toux a été le dernier symptôme à disparaître, plusieurs jours après disparition des autres symptômes	84.2	3	100	92.1	81.2	7.9
3521	1	1995	france	strasbourg	0	1	3/19/20 0:00	2	1	1	en tout premier la fatigue qui me faisait dormir la journée avec pendant 2 jours consécutifs un mal de tête (alors que je n'ai jamais mal à la tête) qui répondait favorablement à la prise de paracétamol. le troisième jour perte brutale d'odorat et du goût. + du début à la fin un genre de petite toux sèche persistante avec légère sensation de pression dans la poitrine	93.6	4.8	89	42.5	88.8	46.5
3522	1	1980	France	Strasbourg	0	1	3/11/20 0:00	4	1	1	Subite perte d'odorat et altération du goût. Je ne sens que la différence sucré/salé mais plus de saveurs. Retour progressif depuis quelques semaines. Aucun odorat pendant 2 semaines, puis légère amélioration mais encore très faible	91.7	7.5	84.8	29.2	84.2	55.6
3523	1	1979	France	CAEN	1	1	4/4/20 0:00	4	1	0	- toux seche / nez qui coule - Legere fièvre (2j - 39.1 maxi) - fatigue / mal de crâne / perte d'appétit - modification du gout - souffle court, impossible de finir une phrase sans reprendre une réspiration	100	26.5	99.9	6.5	73.5	93.4
3524	1	1992	France	Toulouse	0	1	3/15/20 0:00	4	1	1	D’abord mal de gorge, puis nez pris avec courbatures, ensuite perte totale d’odorat et goût. Toux sèche et début de synusite.	97.9	0	98.2	10.9	97.9	87.3
3527	1	1984	France	Murviel-lès-Montpellier	0	1	3/20/20 0:00	1	1	1	Grosse fatigue, courbatures, tremblements, fièvre, perte d'odorat et de goût, dhiarrhée aigue, souffle court.	84.6	6.6	83.3	8.6	78	74.7
3529	1	1960	France	Mâcon	1	1	3/16/20 0:00	4	1	1	Fièvre, fatigue, toux, courbatures, perte de l odorat puis du goût	60.2	0.3	99.7	15.9	59.9	83.8
3531	1	1956	France	RUEIL-MALMAISON	0	1	3/18/20 0:00	1	1	1	Perte odorat et goût , maux tête, petite fièvre, toux,fatigue, nausées, étourdissements	96.1	3.6	98.8	0.9	92.5	97.9
3532	1	1978	France	Paris	0	1	4/4/20 0:00	1	1	1	Mal de crâne avec fièvre à 38 puis anosmie 2 jours plus tard puis nausée et vomissent a et fatigue intermittente étale de crâne oreille douloureuse et bouchées impression de douleur au sinus	99.1	0	100	15.3	99.1	84.7
3539	1	1982	FRANCE	Montrouge	0	1	3/11/20 0:00	1	1	1	Mal de tête et grosse fièvre d’un coup avec 39,2 le mercredi soir. Cette fièvre s’est accompagnée de frissons importants. Dans la foulée une grosse fatigue et la fièvre est restée entre 38,5 et 39 pendant 3 jours. Pendant ces jours là je sentais ma nuque raide. Ensuite ça a été mieux, et la perte d’odorat et de goût est arrivée brutalement 4 jours après les premiers symptômes. Ça a été une perte …	100	0	98.1	0.9	100	97.2
3542	1	1988	France	Paris	1	1	3/15/20 0:00	1	1	1	1- toux/frissons 2- fièvre/courbatures 3- perte goût et odorat 4- mal de crâne/fatigue/toux/respiration altérée	99.1	0	99.4	1.2	99.1	98.2
3547	1	1979	France	Lyon	0	1	3/21/20 0:00	2	0	1	Rhumes maux de tête essoufflés	100	49.5	90.3	90.3	50.5	0
3550	1	1998	France	Nanterre	0	1	3/20/20 0:00	4	1	1	La perte de goût et d’odorat s’est amplifiée avec les jours et à duré 10 jours au total, juste après avoir passé 5 jours à tousser de manière importante	81.2	3.3	91.8	17.9	77.9	73.9
3554	1	1971	france		0	1	4/1/20 0:00	1	1	1	D'abord gros écoulement nasal dans la gorge, entraînant mal de gorge et voix cassée (confondu avec symptômes allergie aux pollens). Impression d'être vite essoufflée. Puis perte brutale et totale de l'odorat et presque totale du goût (au bout de 4-5 jours. Grosse fatigue. L'odorat et le goût ont commencé à revenir au bout de 7-8 jours	89.8	0.7	87.4	10.4	89.1	77
3555	1	1986	france	paris	0	1	3/20/20 0:00	1	1	1	mal de crane et courbatures puis diarrhee et gros vertige puis le lendemain perte de l'odorat subite (17 mars) grosse fatigue et debut d une dyspnée qui m'a obligé de consulter aux urgences le 28 mars car je n'arrivai plus a respirer scanner equivalent d'une bronchite marquée	99.9	0.2	98.8	13.6	99.7	85.2
3558	1	1993	France	Paris	0	1	3/12/20 0:00	1	1	1	Rhume ( mal de gorge, nez qui coule, toux sèche) puis état grippal en plus (courbatures, fièvre, mal de tête puis nez bouché, perte goût et odorat, douleur facile pendant 3 semaines.	90.2	0	85.1	0	90.2	85.1
3560	1	1995	France		1	1	4/1/20 0:00	1	1	1	Céphalées Perte de gout et odorat Asthénie Courbatures	80.9	29.7	96.3	0	51.2	96.3
3561	1	1987	France	Athis-Mons	0	1	3/15/20 0:00	1	1	1	Diarrhée Mal de tête et fièvre Fatigue Toux Difficultés respiratoires Crampes et courbatures Mal aux reins Perte de goût et d’odorat	100	100	100	0.6	0	99.4
3565	1	1991	France	Paris	1	1	3/15/20 0:00	4	1	1	Perte totale de goût et de l'odorat	77.7	0	100	0.4	77.7	99.6
3566	1	1990	France	Lyon	0	1		1	1	1	Une semaine d'état grippal (fatigue, état fievreux, nez qui coule) et douleurs à ma poitrine, puis une semaine de grande fatigue avec douleurs à la poitrine, souffle court en fin de journée, et perte totale d'odorat. Troisieme semaine en forme, avec retour lent et progeressif de l'odorat	88	0	88.8	18	88	70.8
3567	1	1992	France	Tremblay en France	0	1	3/14/20 0:00	4	1	1	J’ai commencé par avoir un peu de fièvre une seule journée et une énorme fatigue. De grosses douleurs au sinus et à la tête, le nez qui coule. Puis perte du goût et de l’odorat pendant environ 4 jours.	100	1.3	100	0	98.7	100
3568	1	1967	France	La Rochelle	0	1	4/6/20 0:00	2	1	1	Fatigue, puis courbatures puis fièvre puis anosmie puis nausées puis agueusie	100	0	100	27.3	100	72.7
3570	1	1994	France		0	1	3/13/20 0:00	1	1	1	gorge sèche, toux sèche, fièvre, fatigue, diarrhée, fièvre fatigue	99.9	0.7	100	2.5	99.2	97.5
3571	1	1996	France		0	1	3/21/20 0:00	1	1	1		80.7	0.6	90.7	0.4	80.1	90.3
3573	1	1988	France	Lens	0	1	3/22/20 0:00	1	1	1	Ca a commencé par une grosse fatigue, deux jours après apparition de courbatures, d'une toux sèche et fièvre à 39, Difficultés à respirer et perte d'appétit. Le jour suivant perte totale du goût et de l'odorat. 7 jours après le début de la toux douleurs thoraciques et aggravation des difficultés respiratoires. Début d'amélioration a j16, aujourd'hui à j 21 toujours pas de goût ni d'odorat, légère…	100	0	99.7	0	100	99.7
3574	1	1994	France	Nancy	1	1	3/18/20 0:00	1	1	1	Perte goût odorat subite et en 1er	100	0	100	0	100	100
3575	1	1994	France	Bordeaux	0	1	3/24/20 0:00	1	1	1		0	1.6	98.1	81.3	-1.6	16.8
3577	1	1996	France	Toulouse	1	1	3/16/20 0:00	1	1	1	Fièvre puis toux Perte total brutalement goût et odorat	71.8	0.2	91.9	0	71.6	91.9
3579	1	1981	France	Crosne	0	1	4/3/20 0:00	1	1	1		98.5	2.1	99.8	0.2	96.4	99.6
3583	1	1985	France	Ecully	0	1	4/2/20 0:00	1	1	1	Au début une modification de l'odorat, puis la perte subite	100	0	100	31.2	100	68.8
3587	1	1989	France	Lyon	0	1	3/27/20 0:00	1	1	1		91.5	1.2	87	0.9	90.3	86.1
3589	1	1995	France	Paris	0	1	3/17/20 0:00	4	1	1	Jeudi vendredi 12 - 13 mars, j’ai posé 2 jours de congés car je me sentais mal au travail, j’étais épuisé physiquement, j’avais des courbatures, et une toux sèche. La semaine suivante perte totale du goût et de l’odorat, je m’en suis rendue compte le 17 mars car je ne sentais pas mon gel douche sous la douche. Avec mon fiancé, nous avions commandé un panier repas d’un restaurant qui vidait ses st…	99.4	0	100	0	99.4	100
3591	1	1988	france		0	1	3/18/20 0:00	4	1	1	Le sentiment d'être malade s'est déclaré par un mal de gorge, l'impression d'avoir un ganglion de la gorge gonflé, puis la fièvre est apparue suivie d'une intense fatigue et de nausée, m'obligeant à rester coucher un jour sur deux. Le mal de tête était omniprésent. Deux jour plus tard, je n'avais plus de sensation de goût et je ne ressentais plus rien. Le mal dans la poitrine est apparu de façon …	99.4	0.6	99.8	0.6	98.8	99.2
3592	1	1972	France	Mulhouse	0	1	3/13/20 0:00	1	0	1	Du 13 au 15/03/20 mal de gorge et fievre 38,5 degres Du 16 au 18/03/20 mal de gorge et maux de têtes A partir du 18/3 grosse fatigue, nez bouché comme une sinusite, maux de tête, perte appétit En plus des autres symptômes A partir 21/03/20 perte odorat A partir du 22/03/20 perte du goût Retour du goût vers le 28/3 et retour partiel de l'odorat à partir du 1/04/20 A aujourd'hui 14/04/20 reste la f…	99.4	0.3	98.5	0	99.1	98.5
3593	1	1982	France	Paris	0	1	3/11/20 0:00	4	1	1	1. Perte de l'odorat et goût soudaine sans obstruction du nez, avec toux sèche. 2. Ensuite fatigue et maux de tête très ponctuels. 2. Maux de gorge 3. Douleurs abdominales ponctuelles. NB : la toux sèche était modérée. Elle a duré une semaine environ. S'est arrêtée 4/5 jours et repris pendant 2 jours enviro avec un mal de gorge cette fois-ci. À ce jour(14 avril 2020) mon odorat et mon goût ne son…	95.9	8.2	97.9	1.3	87.7	96.6
3596	1	1990	France		0	1	3/15/20 0:00	1	1	1	Je n’ai pas encore récupéré l’odorat à ce jour ni le en totalité.	99.8	0	4.9	0	99.8	4.9
3601	1	1993	France	Paris	1	1		4	1	1	Fièvre croissante (max: 40°) Puis perte de goût et d'odorat (au jour 5) Puis courbatures douloureuses (aujour 7)	68.6	1.7	71.7	7.5	66.9	64.2
3602	1	1983	France	Fontenay sous bois	0	1	3/11/20 0:00	4	1	1		95.2	11.8	96.1	0	83.4	96.1
3603	1	1979	France	Néron	0	1	3/14/20 0:00	4	1	1	Dans l'ordre: fatigue, courbatures, fièvre, mal de gorge, toux grasse, perte d'odorat et de goût, puis fièvre à nouveau, sensation de souffle court et toux sèche ou grasse selon les moments, puis mal de gorge type angine mais que d'un côté et gingivite	99.7	0.9	100	63.7	98.8	36.3
3605	1	1998	France	Montreuil	1	1	3/27/20 0:00	4	1	1		98.8	0	100	70.1	98.8	29.9
3606	1	1971	France	COLMAR	0	1	3/18/20 0:00	3	1	1	Céphalées intenses pendant 3 jours , lombalgies intenses puis rhinite et anosmie et agueusie	97.7	17.8	96.3	65.5	79.9	30.8
3610	1	1990	France	Strasbourg	1	1	3/17/20 0:00	2	1	1	Toux, nez qui coule, fièvre, nausées et vomissements, respiration difficile	100	0	99.9	2.7	100	97.2
3612	1	1997	France	Reims	0	1	3/13/20 0:00	2	1	1	Mal à la tête Fatigue Perte odorat et goût Fièvre	100	0	100	0	100	100
3613	1	1964	France	Lyon	1	1	3/4/20 0:00	4	1	0	Je ne peux pas répondre pour l'odorat, car j'en suis nativement très dépourvu.	10.9	9.5	97.3	28.9	1.4	68.4
3614	1	1979	france	paris	1	1	3/14/20 0:00	4	1	1	très légère fièvre 37,5 et suée nocturne + fatigue pendant les 2 premiers jours. Perte totale gout et odorat à jour 4. Nez qui pique pendant 1 semaine sans grosse obstruction. 15j jusqu'à guérison totale.	67	0	69.7	4.1	67	65.6
3617	1	1965	France	Agneaux	0	1	3/7/20 0:00	1	1	1	Pic de fièvre dans la journée, frisson la nuit, poumon qui respire " creux ", malaise " cerveau qui flotte ", perte totale de l'odorat et du goût, diarrhée, perte de poids rapide, fatigue	99.5	0	97.7	0	99.5	97.7
3619	1	1997	France		0	1	3/28/20 0:00	2	1	1	D’abord eu de la fièvre, j’avais froid. Ensuite j’ai eu les courbatures la fatigue le nez qui coule, maux de gorge et maux de tête comme des grosse migraine (mal aux yeux), perte d’appétit, nausée et douleur abdominale. ( douleur estomac comme des coups de couteaux) La perte de goût et d’odorat sont survenue quelques jours après la maladie.	100	1.3	99.5	0	98.7	99.5
3624	1	1992	France	Kembs	0	1	3/12/20 0:00	1	1	1	Au début seulement la toux, la fatigue et les courbatures. La perte de goût est survenu subitement 1 semaine après	100	11.2	87	21.9	88.8	65.1
3628	1	1989	FRANCE	PARIS	0	1		4	1	1	Mal de tête en premier/mal en bougeant les yeux pendant 4 jours puis 1 jour plus tard perte totale de l'odorat et du goût pendant 15 jours puis reprise progressive	99.1	0	99.2	11.9	99.1	87.3
3630	1	1997	France	Marseille	0	1	4/12/20 0:00	1	1	1	Plus de goût et d’odorat radicalement	100	18.5	99.8	0	81.5	99.8
3631	1	1988	France	RENNES	0	1	3/18/20 0:00	1	1	1	15/3 légères courbatures 16/3 légères courbatures 17/3 grosses courbatures, grosse fatigue, frissons, pic de chaleur, légère toux 18/3 grosses courbatures, grosse fatigue, frissons, pic de chaleur, légère toux, fièvre 19/3 grosses courbatures, grosse fatigue, frissons, pic de chaleur, toux plus importante, mal à la poitrine, fièvre, (36 à 38,3), souffle court, nausée d'eau, problème d'odorat, per…	95	31.7	82.6	24.4	63.3	58.2
3634	1	1981	France	Paris	0	1	3/19/20 0:00	1	1	1	- fièvre, fatigue, mal de tête et douleurs intenses à la poitrine et au coeur pendant les 3 premiers jours. - anosmie et agueusie constatées à partir du second jour et pendant 11 jours (!) - lésions cutanées douloureuses sur les mains constatées à partir du 6ème jours et pendant 3 jours	100	0	100	13.6	100	86.4
3639	1	1970	France	Meudon	0	1	4/5/20 0:00	2	0	1	Anosmie complète apparue à J5 de la fièvre. A duré 3 jours.	85.1	0	100	100	85.1	0
3642	1	1996	France	Rouen	0	1		1	1	1	Mal de tête Rhume avec écoulement nasal/éternuement Puis perte brutale de goût et d’odorat et douleurs à la poitrine/impression de souffle coupé	92.4	3.6	90	27	88.8	63
3646	1	1994	France	Achicourt	1	1	3/16/20 0:00	4	1	1	Au début, un gros rhume avec nez qui coule, maux de tête / fièvres (qui a duré une bonne semaine), quelques jours après le début du rhume de la toux sèche (qui a duré 2 semaines) et en même temps est venu la sensation de fatigue. Depuis la fin du rhume et du mal de gorge, j'ai une perte d'appétit et une modification de l'odorat qui fait que je ne sens quasiment plus rien...	85.1	11.3	83.2	18.6	73.8	64.6
3647	1	1994	france	bagnolet	0	1		4	1	1	J'ai été légèrement enrhumée puis deux jours je n'étais plus enrhumée et mon nez ne coulait plus. A ce moment, j'ai subitement perdu le goût et l'odorat d'un coup. Le midi tout allait bien puis l'après midi, je ne sentais plus rien et les aliments n'avaient plus de goût. Le goût est revenu en 2, 3 jours, l'odorat en plus d'une semaine petit à petit	93.8	1.9	98.4	19.4	91.9	79
3649	1	1981	France		0	1	3/14/20 0:00	1	1	1		100	3.5	98.4	0	96.5	98.4
3655	1	1987	france	bougival	1	1		4	1	1	D'abord les maux de tete, ensuite fievre avec courbature et perte d'appetit et en dernier l'odorat et le gout	100	5	97.7	36.5	95	61.2
3656	1	1984	France	Nanterre	0	1	3/15/20 0:00	4	1	1	Maux de tête, puis fièvre pendant 5 jours avec toux grasses,nez qui coule, perte d'appétit et pharyngite. Après les 5 jours de fièvre, perte d'odorat et de goût alors que le nez n'était plus bouché et énorme fatigue.	100	4.1	99.1	14	95.9	85.1
3658	1	1990	France	Clichy	0	1	3/10/20 0:00	4	0	1	Un jour de fièvre suivi de 14 jours sans odorat et une récupération progressive mais pas encore totalement de celui-ci	86.4	0			86.4
3659	1	1991	France		1	1	3/25/20 0:00	1	0	1	J'ai commencé à retrouver l'odorat au bout de 3 semaines pour quelques odeurs seulement (sauce bbq en premier). Aujourd'hui il n'est toujours pas complètement revenu. Les courbatures ont durées 3-4 jours.	91.7	0	76.8	14	91.7	62.8
3660	1	1965	france	paris	0	1	3/15/20 0:00	1	1	1		99.4	0	99.8	23.5	99.4	76.3
3663	1	1990	France	Offendorf 67850	0	1	3/14/20 0:00	4	1	1	D’abord mal de gorge et migraines puis nez bouché Perte totale du goût et de l’odorat Courbatures +++ pendant 3 semaines, fatigue intense, anorexie Troubles digestifs, douleur poitrine, souffle court, toux sèche légère Fièvre aléatoire Le goût est revenu après environ 3 semaines progressivement. L’odorat n’est pas encore là à 100% (4 semaines après l’apparition du premier symptôme)	100	0	100	0	100	100
3664	1	1994	France	Lille	0	1		4	1	1	Le mal de crâne est arrivé en premier, très bref. Puis 1 ou 2 jours plus tard, perte de goût + odorat + nez qui coule en même temps. Je n'arrive pas bien à situer les difficultés respiratoires car elles correspondent peut être aussi au fait que je fume.	100	0	87	0.4	100	86.6
3665	1	1995	FRANCE	PARIS	0	1		4	1	1	perte totale de l'odorat et du gout qui à duré 10 jours et en parallèle des douleurs aux poumons, très grande difficulté a respirer depuis 1 mois	67	0.8	86.7	0.7	66.2	86
3671	1	1991	France	Paris	1	1	3/20/20 0:00	4	1	1		97.3	0	95.5	9.7	97.3	85.8
3673	1	1991	France	Bretigny sur orge	0	1	3/21/20 0:00	1	1	1	En 1er : la perte de l'odorat et du goût entre le samedi soir et dimanche matin. Puis tous les autres symptômes sont arrivé en MM temps dés le dimanche fin de journée.	89.2	0	80.9	87.3	89.2	-6.4
3677	1	1998	France	Clamart	0	1		1	1	1		100	0.3	99.7	73.3	99.7	26.4
3679	1	1994	France	BRIANCON	0	1	3/14/20 0:00	1	1	1	Fièvre à 38,5 mais très peu ressentie. Surtout une grosse fatigue avec des « douleurs » pulmonaires genre bronchite. Puis quand les symptômes ont disparus (environ5/6jours) j’ai perdu l’odorat et le goût des aliments.	95.8	0	95.8	0	95.8	95.8
3680	1	1990	France	Bretigny sur orge	1	1	3/16/20 0:00	1	1	1	Légère fièvre et courbatures le premier jour. 48h plus tard, perte soudaine du goût et de l'odorat. Baisse de la fièvre au bout de 4j. Odorat et goût reviennent progressivement à la normale au bout de 10j	74.6	7.7	80.3	26.4	66.9	53.9
3681	1	1960	France	IVRY SUR SEINE	0	1	3/19/20 0:00	1	1	1	1h45 fièvre 38.1° - 5h50 41.1° - prise de doliprane 1000 - allergie au doliprane (plaques et démangeaisons aux poignets et sur les cuisses) - 6h35 38.1° - 8h 37° - 14h45 38.8° - fièvre ensuite pendant 10 jours tous les soirs à partir de 17h jusqu'à 38.2° jusqu'au 29/03/20 - maux de gorge depuis le 2ème jour pendant 4 ou 5 jour - anosmie et agueusie depuis le 3ème jour pendant environ 8 jours, c'e…	99.9	0.1	99.8	0.2	99.8	99.6
3682	1	1982	France	Bordeaux	0	1	3/9/20 0:00	8	1	1	Le nez bouché et la sinusite durent depuis 1,5 mois mais les autres symptômes ont eu lieu sur une semaine à peu prêt.	96.1	92.5	100	0.5	3.6	99.5
3684	1	1992	France	Arbonne	1	1	3/20/20 0:00	4	1	1	Perte du goût et de l’odorat survenue en l’espace de 24h	86.1	0	91.2	0	86.1	91.2
3686	1	1992	France		0	1		4	1	1	Perte subite du gout et de l'odorat pendant une semaine , ainsi que fatigue pendant 3 jours et fièvre les soirs.	100	0.7	97.9	0	99.3	97.9
3688	1	1978	France	Rouen	0	1	3/24/20 0:00	4	1	1	1) Fatigue - mal de crâne - fièvre - courbatures - souffle court du 24/03 au 30/03/2020 2) Modification du goût et de l'odorat à partir du 28/03/2020	97.2	8.1	90.5	8.1	89.1	82.4
3701	1	1955	France	Saint Gratien 95210	0	1	3/30/20 0:00	8	1	1	Toux puis fièvre pr 2 jours. Après 8 jours de nouveaux fièvre et toux	50.8	7.6	79.7	12.1	43.2	67.6
3703	1	2000	France	Meudon	0	1	3/19/20 0:00	1	0	1		91	0.8	95.3	41.2	90.2	54.1
3705	1	1998	France	Paris	0	1	3/29/20 0:00	4	1	1		98.8	0	99.3	46.8	98.8	52.5
3711	1	1994	France	Sevran	0	1	4/8/20 0:00	2	1	1		89.5	9.8	91.8	12.7	79.7	79.1
3712	1	1981	France		0	1	4/1/20 0:00	1	1	1	Gêne respiratoires Perte du goût et odorat ensuite	77.5	29.8	94	17	47.7	77
3715	1	1991	France	Paris	0	1	3/15/20 0:00	1	0	1	Toux sèche (très peu) et mal de gorge, puis fièvre, puis fatigue et maux de crâne, puis nez qui coule puis perte de l'odorat.	100	0	100	52.2	100	47.8
3717	1	1993	France	Lyon	0	1	3/20/20 0:00	4	1	1	Les courbatures, les maux de tête ont été les premiers symptômes (le vendredi). Les courbatures étaient vraiment très importantes et ont duré deux jours. Puis la fièvre, la toux et la grosse fatigue sont arrivées. Enfin, j'ai perdu le goût et l'odorat (le mardi).	99.7	0	100	0	99.7	100
3723	1	1984	France	Ajaccio	1	1	3/14/20 0:00	4	1	1		100	0	100	11.8	100	88.2
3724	1	1986	France	Lyon	1	1	3/23/20 0:00	2	1	1	Au début, maux de tête, fourmillements au bout des doigts, sensation de vertige et fatigue. La fièvre s'est rapidement installé seulement la nuit les deux premiers jours puis toutes la journée les jours d'après avec 40°C du 3eme au 7eme jour et environ 38°C du 8eme au 10eme jour puis disparition de la fièvre. Une grosse fatigue s'est installé handicapant, vertige, essoufflement à l'effort même po…	82.8	12.4	83.5	9.8	70.4	73.7
3725	1	1989	France	Paris	0	1	4/4/20 0:00	2	1	1	Le 04/04 : rhinorrhée Nuit 04 au 05/04 : frissons Depuis le 05/04 : anosmie et agueusie seules	100	0.5	100	19.1	99.5	80.9
3727	1	1967	France	Paris	0	1		2	1	1	Nez qui coule, perte odorat et gout, courbatures	65	5.8	76.6	3.3	59.2	73.3
3728	1	1998	France		0	1	3/21/20 0:00	4	1	1	Toux Fièvre mal de crâne et fatigue pendant deux jours, puis arrêt de ces trois symptômes 1 semaine plus tard perte totale d'odorat, et un peu de diarrhée	100	0	100	100	100	0
3731	1	1992	France	Thorigné-Fouillard	1	1	3/18/20 0:00	1	0	1	Fièvre légère le premier jour. Toux le premier jour qui a diminué en restant 5-6j. perte totale de l'odorat le 4e jour pendant 2-3j avant que ça revienne progressivement. Gênes légère à la poitrine au 7-8e jour	100	0	100	45.5	100	54.5
3732	1	1968	France	Pornic	0	1	3/13/20 0:00	1	1	0	Terrible mal de crâne/face, modification bouche, toux, fièvre...	100	99.7	99.7	73.3	0.3	26.4
3737	1	1973	France		0	1	3/18/20 0:00	1	1	1	D’abord mal de gorge puis perte goût odorat puis fievre	94.9	92.7	95.8	1.8	2.2	94
3738	1	1975	France		0	1		1	1	1	Mal de gorge, mal à la tête, diarrhée, fatigue, perte d’appétit, mal au ventre, après envie 5 jours perte de goût et d’odorat.	100	2.7	100	4.8	97.3	95.2
3741	1	1975	France	Vaucresson	0	1	3/26/20 0:00	2	1	1	Anosmie et agueusie totales, ensuite fatigue intense, courbatures et céphalées	99.7	0.3	99.7	0.3	99.4	99.4
3742	1	1999	France	Villejuif	0	1	3/15/20 0:00	4	1	1	Mal de tête, Courbatures, toux, mal de gorge, perte de goût et d’odorat	89.4	0	96.7	0	89.4	96.7
3743	1	1974	France	Paris	0	1	3/20/20 0:00	4	1	1	J'ai d'abord eu de la fièvre avec des courbatures et une petite toux sèche. La fièvre, pas très élevée (entre 37,5 et 38,3) a duré 1 bonne semaine. Puis le mal de gorge est arrivé. J'avais également le nez très irrité mais pas de difficultés à respirer. Le mal de tête a été intense pendant 2 jours et est arrivé 3 jours après les premiers symptômes. Enfin, j'ai perdu totalement l'odorat et une bon…	100	0	100	21.5	100	78.5
3745	1	1983	France	Paris	0	1		1	0	1		91.9	0	76.8	56	91.9	20.8
3749	1	1996	FRANCE	PARIS	1	1	3/22/20 0:00	4	1	1	nez qui coule toux seche fatigue modification de l'odorat modification du gout fatigue courbatures mal de crane douleur poitrine	94.2	0.8	98.8	0.9	93.4	97.9
3756	1	1998	France	Paris	1	1	3/23/20 0:00	2	0	1		100	0	98.2	51.4	100	46.8
3757	1	1983	France	Tarbes	1	1	3/12/20 0:00	1	1	1	D'abord une grande fatigue avec un écoulement nasal et une toux sèche, puis deux jours plus tard de la fièvre, nausée, diarrhée, perte de goût des aliments, odorat modifié , pendant 3 semaines. En amélioration depuis avec absence de fièvre au bout de 4 semaines.	65.3	5.2	75.2	8.2	60.1	67
3758	1	1973	France	Lunel	0	1	3/28/20 0:00	5	1	1	Tout d’abord perte du souffle (montée des escaliers difficile) puis toux, ensuite perte de l’odorat ( un peu) apparition de douleurs dans la poitrine puis dans l’estomac et diarrhée (évolution sur 3 jours) depuis odorat revenu, toux disparue mais toujours douleurs de poitrine à 17 jours	94	40.1	94.6	44.1	53.9	50.5
3759	1	1990	France	Paris	0	1	3/26/20 0:00	1	1	0		31.5	29.3	64.3	2.8	2.2	61.5
3760	1	1999	France	Bordeaux	0	1		1	1	1		94.9	3.5	87.5	54.9	91.4	32.6
3761	1	1988	France	Marseille	1	1	4/6/20 0:00	2	0	1		100	0	100	4	100	96
3763	1	1988	France	Reims	1	1	3/2/20 0:00	4	1	1		100	7	100	60.2	93	39.8
3768	1	1988	France	Lyon	0	1	4/11/20 0:00	2	1	1	D'abord des céphalées avec fatigue puis nez qui coule puis disparition de l'odorat puis le lendemain du goût=évolution sur 3 jours	100	5.1	99.1	0.3	94.9	98.8
3770	1	1983	France	Paris	0	1	3/23/20 0:00	1	1	1		93.7	0.3	90.6	22.2	93.4	68.4
3772	1	1985	France	YUTZ	0	1	4/3/20 0:00	2	1	1		100	0	100	12.9	100	87.1
3773	1	1970	France	Vaires sur Marne	0	1	4/6/20 0:00	2	1	1	Toux mal à la tête	85.1	0	96.7	3	85.1	93.7
3775	1	1983	France	SAINT CYR L'ECOLE	0	1	3/13/20 0:00	8	1	1	Toux pendant 1 mois, douleur poitrine 2 semaines, Difficultés à respirer 7 jours, Modif goût et Odorat 10 jours, Mal de crâne très intenses 2 semaines, fatigue 4 semaines, diarrhée 3 jours, nausées 4 jours, Douleurs digestives 2 semaines, Rhinite/Rhume 7 jours, Réactivation gastrite, sensation de fièvre, mains presque en sang : irritée, douloureuses+le cas après guérison, sensation d'asthme... Pe…	83	14.3	86.6	3.1	68.7	83.5
3780	1	1976	FRANCE	RIS ORANGIS	0	1	3/24/20 0:00	1	1	1	Celaa a commencé par une extrême fatigue le mardi 24 mars, perte gout odorat en fin de matinée, faible fièvre le soir même, puis forte fiève 39,9 et essouflement prononcé le vendredi où j'ai appelé le 15	100	0	99.7	100	100	-0.3
3782	1	1994	France	Montpellier	0	1	3/4/20 0:00	4	1	1		90.9	0	94.6	0	90.9	94.6
3783	1	1989	France	Paris	0	1	3/19/20 0:00	4	1	1	Perte de goût et odorat soudain au réveil Puis diarrhées à chaque selle	100	0	100	0	100	100
3788	1	1981	France		0	1	3/10/20 0:00	1	0	1		84	3.2	87.5	2.4	80.8	85.1
3790	1	1995	France		0	1	3/9/20 0:00	4	1	1	J'ai d'abord eu très mal à la tête. Les jours suivant, j'ai eu des symptômes de rhume, puis de grippe. Les symptômes de type grippe ont duré seulement une journée où je me sentais très très mal. Une semaine plus tard, j'ai perdu odorat et goût. J'ai récupéré progressivement mes sens deux semaines après. À l'heure actuelle mon odorat n'est pas récupéré à 100%. Je dirais plutôt 70%, idem pour le go…	99.7	0	100	0	99.7	100
3792	1	1999	France	La celle saint cloud	0	1	3/23/20 0:00	4	1	1	Ma fièvre et toux n'ont pas duré longtemps (2 jours) et j'ai perdu le goût et l'odorat dans les jours qui ont suivi.	100	0	100	18.5	100	81.5
3794	1	1992	France	Montpellier	0	1		4	1	1		81.5	3.8	82.1	33.4	77.7	48.7
3796	1	1998	France	Paris	0	1	3/27/20 0:00	1	1	1	Cela a commencé avec beaucoup de fatigue et beaucoup de courbatures comme si on m’avait frappé avec un marteau dans tout le corps. Puis sont arrivés les frissons, maux de tête très forts, nausées, sensation d’avoir de la fièvre alors que je n’en avais pas, toux sèche aussi. Cela a duré comme ça pendant 1 semaine puis ces symptômes là se sont calmés, et d’un coup perte totale et soudaine du goût e…	94.9	0	100	35.3	94.9	64.7
3797	1	1995	France	Savigny-le-temple	1	1	3/19/20 0:00	4	1	1	Les pertes d'odorat et de goût sont arrivées soudainement le soir. Avant que cela arrive je ressentais tous.	100	7.3	100	0	92.7	100
3798	1	1994	France	Savoie	0	1		1	1	1	Absolument plus aucun goût ni odorat	66.1	0	91	0.2	66.1	90.8
3800	1	1986	France	Versailles	1	1	3/14/20 0:00	4	0	1	Fatigue, courbatures et fièvre légère J0 à J5 Perte d’odorat identifiée à J8 et maintenue pendant 3 semaines (récupération très faible mais progressive)	48.6	0	50.4	34.1	48.6	16.3
3801	1	1970	France	Marseille	0	1	3/19/20 0:00	2	1	1	Courbatures, fièvre ,nez qui coule, mal de gorge, perte d odorat, perte de goût, douleurs abdominale, diarrhée, nausées, démangeaisons, pétéchies, douleurs thorax, pneumopathie, souffle court, douleurs brachiales,fatigue intense,vue difficile, confusions,sensation de fragilité,	93.4	0	99.1	0.3	93.4	98.8
3805	1	1992	France	Juvignac	1	1	3/13/20 0:00	1	1	1	Toux légère, puis toux importante associé à de grosse fatigue. Douleur à la poitrine, surtout lors de torsion sur les côté. Des jours avec des maux de tête, d'autre avec des maux de gorge. Le goût et l'odorat avec déjà disparu subitement. Maintenant un mois, je commence à ressentir le goût et odeur, mais pas tout. Ça ne dépend pas de la "puissance" mais du type plutôt. L'alcool pur, le parfum son…	99.4	0	99.4	0.3	99.4	99.1
3806	1	1984	France	Paris	1	1	3/15/20 0:00	4	0	1	Fièvre, fatigue, courbature pendant 5 jours. Puis perte odorat et gout totale pendant quelques jours.	100	0	99.5	0.6	100	98.9
3807	1	1992	France		0	1		1	1	1	Durée des symptômes 1 mois ; encore présents au moment de ce questionnaire.	77.3	0.8	76.6	19.3	76.5	57.3
3810	1	1975	France	Nice	0	1	3/12/20 0:00	5	1	0	Mal de gorge, brûlures œsophage, mal à l’estomac, remontées acides, toux sèche, maux de tête, diarrhée, douleur intestin et foie, douleurs poitrine, pointes au cœur et partout dans le corps, brûlures poumons, sensation langue brûlée, courbatures, remontées acides, maux de tête	26.4	29.2	100	28.6	-2.8	71.4
3813	1	1984	France	Les clayes sous bois	0	1	3/16/20 0:00	4	1	1		100	0	99.4	2.2	100	97.2
3818	1	1996	France	Paris	0	1	3/20/20 0:00	4	1	1	Pharyngite puis rhume + céphalées + fatigues puis perte de goût et d’odorat	100	4.9	97.6	70.9	95.1	26.7
3819	1	1997	France	Saint pierre du perray	0	1	3/19/20 0:00	1	1	1		100	78.6	0	13.3	21.4	-13.3
3821	1	1993	France	Saint-Etienne	0	1	3/18/20 0:00	1	1	1	En première est venu la fièvre pendant 2 jours accompagnée de toux sèche, maux de gorges, douleurs aux poumons, essoufflement. Ensuite cela s’est transformé en rhume pendant 2 jours. Puis le rhume a stoppé et s’est transformé en sinusite très douloureuse à chaque respiration par le nez. et j’ai ensuite perdu l’odorat et le goût le 22 mars. Depuis le 9 avril j’ai également les pieds et mains qui m…	100	0	98.4	0	100	98.4
3830	1	1961	France	Hagondange	0	1	3/20/20 0:00	2	1	1	Fièvre courbatures et mal de crâne et quelques jours plus tard perte de l odorat et du goût	82.5	7			75.5
3831	1	1969	FRANCE	Bordeaux	1	1	3/29/20 0:00	1	1	0	1 - courbatures aigues limites douleurs mollets 2 - Rhum, écoulements nasales, éternuments 3 - Toux séche, souffle court 4 - Fièvre	85.9	1.4	68.8	26.7	84.5	42.1
3832	1	1960	France	Paris	1	1		4	1	1	1 jour de fièvre 38.5 + équivalent sinusite + mal de tête Sinusite + mal de tête pendant 8 jours + toux sèche fréquente + fatigue Toux sèche moins forte + perte de gout et odorat modifié toux sèche en voie de disparition	99.7	10.2	100	3.8	89.5	96.2
3834	1	1987	France	Vincennes	0	1	4/9/20 0:00	1	1	1	Jeudi: courbatures et maux de têtes Vendredi apparition de toux violente et brûlures douleurs dans la cage thoracique Samedi perte odorat et goût	49.7	13.6	100	15.5	36.1	84.5
3841	1	1979	FRANCE	VILLEURBANNE	1	1	3/18/20 0:00	1	0	1	1 fièvre / fatigue . 2 Perte d'odorat . 3 Douleur poitrine (irritation)	66.5	12.4	80.2	80.5	54.1	-0.3
3842	1	1997	France	Paris	0	1	3/15/20 0:00	4	0	1	1) toux et un peu de fièvre 2) plusieurs jours après perte de l'odorat mais pas perte de goût	63.4	3.5	64.3	64.7	59.9	-0.4
3844	1	1994	France	Paris	0	1	3/12/20 0:00	2	1	1	-fievre et asthénie à J1 -toux sèche légère et céphalée retro orbitaire a J4 -anosmie agueusie brutale a J8	100	0	100	0	100	100
3845	1	1994	France	Paris	0	1	3/25/20 0:00	1	1	1	Cela a commencé par une perte d’appétit combiné par des nausées. Très grosse fatigue, mal à la tête et courbatures. Nez bouché. Puis quand ça a commencé à aller “mieux”, perte du goût pendant une quinzaine de jours. Avec des moments où je ressentais certains goûts (Le sucre par exemple). Le goût est revenu progressivement mais très doucement bien après la fin des autres symptômes. Mais il y a tou…	82.6	0	84.3	0	82.6	84.3
3846	1	1971	France	Paris	0	1	3/19/20 0:00	1	1	1		98.8	0			98.8
3849	1	1981	France	MAGLAND	1	1	4/2/20 0:00	4	1	1	Mal de crâne, nez qui coule mais pas bouché, fatigue et perte odorat et nausée fréquente	100	0	0.9	48.1	100	-47.2
3851	1	1996	France	Lyon	0	1	3/12/20 0:00	7	1	1	Toux sèche 1 jour Mal de tête pendant 3 jours Coup de Chauds/froids 1 jour et demi Perte de l’odorat pendant 14 jours Perte du goût également	98.4	1.1			97.3
3854	1	1993	France	Meaux	0	1	4/2/20 0:00	2	1	1	Cela a commencé par la perte du goût et de l’odorat suivi très vite de maux de tête et de courbatures. Cela a duré jusqu’à ce jour avec les autres symptômes de manière variable	100	0	99.9	0	100	99.9
3855	1	1993	France	VERETZ	1	1	3/21/20 0:00	1	0	1	Perte complète d'odorat le 21/03 Très forte migraine à J+5 (sensation de sinusite sans nez qui coule)	100	0	93.4	89.5	100	3.9
3856	1	1967	France	Triel sur Seine	0	1	3/17/20 0:00	4	0	1	Un jour de fièvre à 38,1 degrés Celsius pendant 12 heures le 14/03/2020 . Puis le 17/03/2020 :perte de l'odorat sans autre symptôme pour plusieurs jours. mais le 20 mars brutalement apparition de la diarrhée: 3 selles diarrhéiques, pas de fièvre; pas d'autres symptômes. Puis le 21 mars 2020 apparition brutale d'un énorme rhume avec une petite toux sèche légère jusqu'au 25 /26 mars 2020 environ - …	100	1.1	98.6	68	98.9	30.6
3857	1	1992	France	Argentan	1	1	4/5/20 0:00	2	1	1		90.9	12.1	87.6	10	78.8	77.6
3858	1	1974	France	Louvil	1	1	3/14/20 0:00	1	1	1	Mal de tête 24/24 tout du long pendant près de 30 jours... D'abord douleurs intestinales, puis signes ORL (mal de gorge, mal aux sinus derrière les yeux, nez qui pique mais reste globalement dégagé ). Puis souffle court et essoufflements. Toux relativement légère. Perte totale du goût et odorat 4 jours apres premiers symptômes. Fièvre avec un maxi à 39,7°C et courbatures. Plaques rouges cutanées …	100	0	100	0	100	100
3862	1	1974	France	bezons	1	1		4	1	1	j'ai eu ces symptomes pendant 19jours	100	14.7	100	17.9	85.3	82.1
3863	1	1987	France	Bourg en Bresse	0	1	3/18/20 0:00	1	1	0	J+1 Diarrhée, mal de gorge, nez qui coule J+2 Toux grasse J+3 Essouflement et souffle court, mal de crâne J+4 Perte de goût de d'odorat J+5 Fièvre	96.5	46.8	96.2	21.6	49.7	74.6
3864	1	1985	france	strasbourg	0	1	3/16/20 0:00	4	1	1	maux de tête et fièvre dans la nuit du 15/03/2020 au 16/03/2020 journée du 16/03/2020: apparition de courbatures, frissons, fatigue. Dans les jours suivants: diarrhée légère, pas d'appétit et fatigue importante obligeant au repos la moitié de la journée. A partir du 18/03/2020: perte totale de l'odorat et du goût (les deux sens reviennent peu peu mais pas complètement à ce jour.) A partir du 19/0…	100	0.1	100	0	99.9	100
3865	1	1972	France	Chevillon	0	1	3/28/20 0:00	4	1	1	D'abord la toux et la fatigue, puis la fièvre et mal de tête, suivi de près par diarrhée et mal abdominal, puis perte de goût, douleur à.la poitrine. La toux a été présente tout au long et le souffle court aussi.	75.7	34.1	87.1	1.3	41.6	85.8
3867	1	1987	France	Paris	0	1	3/20/20 0:00	2	1	1		100	0	94.1	41.8	100	52.3
3869	1	1963	France		0	1	3/25/20 0:00	1	0	1	SEMAINE 1 : Toux sèche récurrente (sans quintes) puis nez qui coule souvent (eau). Trois épisodes fébriles (max 38°) d'une durée de 1-2 heures, sans courbatures mais avec sensation de faiblesse musculaire. Légère diarrhée qui a duré 2-3 jours. Le tout accompagné d'un léger mal de tête (au niveau des tempes). Aussi à la fin : nez un peu congestionné et mal de gorge (à la déglutition). SEMAINE 2 : …	98	24.9	92.3	68.7	73.1	23.6
3871	1	1989	France	Albert	0	1	3/16/20 0:00	1	1	1	Tout est rétabli à l'heure actuelle	96.5	1.9	100	0	94.6	100
3873	1	1986	France	Angers	1	1	3/13/20 0:00	1	1	1	Toux Mal de gorge Mal au crâne Diarrhée Douleurs poitrine Courbatures Perte odorat Perte goût	56.5	0	62.6	21.5	56.5	41.1
3875	1	1979	France	Paris	0	1	3/18/20 0:00	1	1	1	Mal de crâne et nez congestionné type allergie au pollen. Fatigue puis perte de goût et d’odorat + perte d’appétit. Diarrhées.	100	0	100	0	100	100
3876	1	1974	France		1	1		1	1	1			0.6	72	0.3		71.7
3878	1	1993	France		1	1		4	1	1		100	0.6	100	0.9	99.4	99.1
3879	1	1990	FRANCE	PARIS	0	1	3/24/20 0:00	1	1	1		79.4	0	63.1	0	79.4	63.1
3881	1	1983	France	Paris	0	1	3/18/20 0:00	1	0	1		86.1	0.3	94.3	46.8	85.8	47.5
3882	1	1999	France	Boissy Saint Léger	0	1	3/27/20 0:00	1	1	1	Maux de tête plus mal au dos Perte de gout et d'odorat Souffle court Douleur très intenses dans les nerfs sciatiques des deux jambes Puis déformation des gouts pour certains aliments (les autres aliments n'ont pas récupéré de gout)	100	0	99.7	0.2	100	99.5
3888	1	1987	France	Lyon	0	1		1	1	1	Toux sèche. Puis rhume (d’une forme assez étrange que je n’avais jamais eu auparavant). Très grosse fatigue puis perte subite de l’odorat et du goût. Jamais de fièvre	100	0	100	0.3	100	99.7
3890	1	1983	France	Nantes	0	1	3/7/20 0:00	1	1	1	Courbatures Maux de tête Toux sèche Fièvre Fatigue Difficultés à respirer/souffle court Modification de goût des aliments Modification odorat Douleur abdominale Diarrhée	98.2	0.6	99.2	50.2	97.6	49
3893	1	1993	France	Paris	0	1	3/18/20 0:00	1	1	1	En premier lieu une grosse fatigue accompagnée de migraines qui ne passaient pas malgré le paracétamol. Puis de manière très brutale la perte totale du goût et de l'odorat.	92.4	0	95.3	14.6	92.4	80.7
3895	1	1961	France	Nogent Sur Marne	1	1	3/27/20 0:00	1	1	1	Mal de tête / Toux / Fièvre / courbatures / Fatigue / perte goût et odorat	99.9	0	99.7	47.9	99.9	51.8
3898	1	1962	France	Neufchâteau	0	1	3/24/20 0:00	2	0	1	Toux et perte odorat. Fatigue A J10 fièvre diarrhées maux de tête	98.8	1.6			97.2
3899	1	1975	FRANCE	Paris	0	1		1	1	1	Les symptomes se sont succédés les uns après les autres mais la perte de gout et odorat a duré 13 jours	94.5	0	97.8	0.5	94.5	97.3
3903	1	1971	France	Paris	0	1	3/19/20 0:00	1	1	1		100	0	98.5	0	100	98.5
3905	1	1981	france	bourg en bresse	1	1	3/27/20 0:00	4	1	1	D'abord fièvre et grosse fatigue et éruption cutanée. Suivie dans les jours d'après de difficulté respiratoire et douleur a la poitrine ainsi que perte du gout et de l'odorat	95	6.9	94.7	5.9	88.1	88.8
3906	1	1992	France	Boulogne	1	1	3/18/20 0:00	4	1	1	Tout en même temps pendant 4 jours puis uniquement perte de goût et odorat pendant 7 jours supplémentaires	87.9	7.3	94.9	6.4	80.6	88.5
3908	1	1981	France	Strasbourg	1	1	4/4/20 0:00	4	1	1		84.8	0	80.3	94.6	84.8	-14.3
3915	1	1975	france	Palaiseau	1	1	3/22/20 0:00	4	1	1		99.6	0.2	87	8.8	99.4	78.2
3917	1	1990	France	Ville d'Avray	0	1	3/24/20 0:00	4	1	1	Nez bouché puis perte soudaine du goût et de l'ororat, de façon totale pendant un bonne dizaine de jours puis réapparition très progressive de ces derniers. Pas de retrouvé le goût à 100% à ce jour	100	0	100	0.3	100	99.7
3920	1	1973	France	Lyon	1	1	3/13/20 0:00	4	0	1	Toux sèche, mal de tête, fièvre, perte totale de l'odorat, toux sèche	81.9	0	97.8	83.2	81.9	14.6
3923	1	1998	France	Châteauroux	0	1	4/7/20 0:00	8	1	1	Fièvre, toux, puis perte d'odorat et de goût	99.4	0	100	71	99.4	29
3924	1	1956	France	PontaultCombault	0	1	3/16/20 0:00	4	1	0	Le goût est revenu, les autres symptômes atténués mais toujours présents	83	83.3	87.6	3.2	-0.3	84.4
3925	1	1985	France	MORSCHWILLER LE BAS	0	1	3/7/20 0:00	1	1	1	Fièvre fatigue et toux sèche. Puis toux grasse et souffle court Perte d odorat et de goût	80	0	89.2	13.7	80	75.5
3928	1	1962	France	Ronchamp	0	1	3/16/20 0:00	1	1	1		100	0	100	0.5	100	99.5
3931	1	1981	France	Paris	0	1	3/22/20 0:00	4	1	1	Perte de goût et de l’odorat en même temps	84.2	2.1	88.2	2.7	82.1	85.5
3932	1	1992	France	Rouhling	1	1	3/25/20 0:00	2	1	1		79.6	0	93.4	7	79.6	86.4
3933	1	1969	France	Saulx les Charteux 91160	0	1	3/19/20 0:00	5	0	1	toux sèche puis maux de tête et courbatures 4 jours disparition des premiers symptômes mais apparition d'anosmie ensuite 4 jours après asthénie et diarrhée, nez qui coule un peu	90.1	0.1	88.4	30.5	90	57.9
3934	1	1997	France	Paris	0	1		4	1	1	J'ai tout d'abord perdu l'odorat et un peu le gout. Après cela, maux de têtes, diahrée et fatigue quelques jours....	99.7	0.7	92.3	24.1	99	68.2
3935	1	1975	France	Rosny sur Seine	1	1		8	0	1	Toux pendant 2 mois, fievre et courbature 24h, perte odorat 4 jours, diarrhe 24h	67.9	0.3			67.6
3937	1	1997	France	Paris	0	1	3/23/20 0:00	1	1	1		75.1	4.7	83.2	1.4	70.4	81.8
3939	1	1989	France	Paris	0	1	3/19/20 0:00	1	1	1	D'abord la fatigue et une impression de fièvre, puis, quelques jours plus tard (4 environ), la perte de l'odorat et du goût	89	11.6	73.2	7.6	77.4	65.6
3942	1	1980	FRANCE	PARIS	0	1	3/29/20 0:00	1	0	1	MAL DE GORGE PUIS NEZ QUI COULE PUIS PERTE DE L ODORAT PUIS TOUX	99.6	0.2	76	54.8	99.4	21.2
3943	1	1975	France	Seclin	0	1	3/27/20 0:00	1	1	1	1ers symptômes : nez qui coule bcp. Éternuements, toux, fièvre. Puis douleurs abdominales. Puis perte de gout et d'odorat. Puis changement des sécrétions nasales : très liquides au début, puis très épaisses en suite, comme de la colle	100	0	100	2.2	100	97.8
3944	1	1970	France	Villejuif	1	1	3/26/20 0:00	1	1	1	J’ai commencé à avoir très mal au crâne et aux yeux à partir du 16 mars. Haut du crâne très douloureux au touché. J’avais peut être déjà de la fièvre à ce moment mais je ne l’ai prise et notée qu’à partir du mercredi 18 mars (38,6) date à partir de laquelle j’ai commencé à avoir frissons et courbatures. J’ai eu de la fièvre pendant 11 jours plus l’apparition d’autres symptômes Jeudi 19 mars fièvr…	86.7	31.9	89.4	24	54.8	65.4
3948	1	1963	France	Lassur	1	1	3/16/20 0:00	4	1	1	Toux, fièvre et courbatures , fatigué , maux de tête , difficultés à respirer , perte goût et odorat , douleurs abdominales	50.5	3	90.6	4.8	47.5	85.8
3952	1	1991	France	PARIS	0	1	2/28/20 0:00	4	1	1	Ça a commencé avec des nausées, des crampes, mais de têtes insupportable, perte de goût et d'odorat brutal. Une fatigue intense	100	0	98.3	0.3	100	98
3953	1	1982	France		1	1	3/21/20 0:00	4	1	1	Mal de crâne pendant une journée, puis le nez un peu pris. Au quatrième jour, de façon très soudaine, perte de l'odorat (95%) et du goût (85%).	84.2	2.2	91	19.9	82	71.1
3956	1	1973	France		1	1	3/20/20 0:00	1	1	1	Premiers symptômes : anosmie et agueusie. Soucis respiratoires très légers et arrivés plus tard.	100	0	100	6.3	100	93.7
3957	1	1980	France	Paris	0	1	3/21/20 0:00	1	1	1	D'abord une grosse fatigue, des maux de tête et des courbatures. Puis de la fièvre et le perte de l'odorat et du goût. Une dizaine de jours KO.	99.1	0.3	100	0.3	98.8	99.7
3959	1	1996	France	Reims	0	1	3/8/20 0:00	2	1	1	Au départ, toux sèche, diarrhée, fatigue, difficultés à respirer souffle court. Dès le 9 mars, modification de l'odorat et du goût (perte soudaine), fatigue intense, courbatures. Le 14 mars, douleur à la poitrine, difficultés à respirer/souffle court. Récupération progressive du goût et de l'odorat depuis le 16/17 mars. Ensuite, angine à J+7 de mon dépistage Covid-19.	100	0	100	0	100	100
3960	1	1956	France	Domfront en poiraie	0	1	3/16/20 0:00	4	1	1	Gorge brûlante. Courbatures.38 fièvre pendant une journée. Et perte de goût et d'odorat pendant 20 jours. Fatigue.	92.7	6.8	73.8	7.9	85.9	65.9
3961	1	1983	France	Saint Cheron	0	1	3/16/20 0:00	4	1	1	Toux pendant 2 jours, puis fièvre (38,5degres), courbatures et fatigue. 6e jour : pas de fièvre, mais fatigue et perte du goût et de l’odorat. Fortes douleurs abdominales au bout de 10 jours	85.4	0			85.4
3962	1	1988	France	Strasbourg	1	1	3/27/20 0:00	4	1	1		100	0	100	0	100	100
3963	1	1981	France	Savigny Sur Orge	1	1	3/20/20 0:00	4	1	1	1. Tout a commencé par un état grippal léger du mardi 17 mars au vendredi 20 mars, avec 38° de fièvre surtout le soir, de la fatigue, le nez bouché et une toux grasse. J'ai même pensé à une angine au début, car un peu mal à la gorge. 2. Jeudi 19 mars, perte de goût et d'odorat. Vendredi 20 mars, le nez débouché, plus d'état grippal, mais, toujours la perte d'odorat et de goût. J'avais aucun goût,…	84.3	0	78.4	0.7	84.3	77.7
3966	1	1977	France	OBERSCHAEFFOLSHEIM	0	1	3/14/20 0:00	1	1	1	Maux de gorge nez qui coule maux de tête toux sèche perte d'appétit perte du goût et de l'odorat	100	0	100	47.8	100	52.2
3968	1	1980	France	Rosny sous bois	0	1	3/13/20 0:00	1	1	1	Maux de tête, pertes goût et odorat, douleur articulaire, oppression poitrine	100	1.6	98.1	0.3	98.4	97.8
3970	1	1956	France	Saint Michel sur Meurthe	0	1	3/16/20 0:00	1	1	1	Les symptomes sont apparus les uns après les autres. Certains ont disparu temporairement pour revenir dans la même journée.	83.9	4.5	95.8	0.6	79.4	95.2
3971	1	1995	France	Paris	0	1	3/22/20 0:00	4	1	1	Le premier jour j'avais un peu mal à la tête et le nez qui coulait légèrement. Ensuite j'ai progressivement perdu le goût et l'odorat à partir du deuxième jour des symptômes. J'ai ressenti de la fatigue et des courbatures pendant 2-3 jours environ puis cela a disparu. J'ai perdu totalement l'odorat et le goût pendant 6 jours, ils ont commencé à réapparaître au bout du 7ème jour.	85.8	0	92.5	0	85.8	92.5
3974	1	1995	France	Lyon	0	1	3/27/20 0:00	4	1	1	Toux et nez pris. Puis perte de l’odorat. Puis maux de têtes et nausées. Fatigue et courbatures	92.4	10.3	95.2	14	82.1	81.2
3976	1	1982	France	Paris	0	1	3/15/20 0:00	1	1	1	Dans l'ordre Diarrhée, toux sèche, courbatures, maux de tête, fatigue, perte du goût et de l'odorat	100	1.1	99.4	0	98.9	99.4
3979	1	1986	FRANCE	SAULT DE NAVAILLES	0	1	3/24/20 0:00	5	1	0		83	29.7	86.9	29.4	53.3	57.5
3980	1	1958	France	38200 Vienne	1	1	3/10/20 0:00	2	1	0	fièvre, Toux sèche, Nez qui coulent,mal de crane, perte d'appétit, nausée, modification du goût des aliments, courbatures, fatigue	99.2	84.2	89.8	9.3	15	80.5
3981	1	1993	France	Paris	0	1	3/18/20 0:00	1	1	1	3 jours de fortes courbatures et maux de tète sévères ainsi que diarrhée légère. Suivi d’environ 10 jours de perte d’odorat et de goût total.	69.6	0	82.4	0	69.6	82.4
3983	1	1968	France	Nesmy	0	1	3/17/20 0:00	4	1	1	Fièvre Maux de tête Fatigue Essoufflement léger Petite toux sèche Perte goût et odorat	85.1	2.5	90.5	2.5	82.6	88
3984	1	1991	France	Kirchberg	0	1	4/2/20 0:00	1	1	1	D'abord modification du gout, fatigue et courbatures pendant deux jours Puis 3 jours, grosse fatigue et fièvre avec perte d'appétit et du gout Puis deux jours perte d'appétit goût nausée et diarrhées. Puis souffle court tension faible pendant 4 jours Puis sinusite	48.4	72.6	68.5	34.4	-24.2	34.1
3986	1	1990	france	noisy le grand	0	1	2/1/20 0:00	1	1	1	gêne respiratoire faible migraine fatigue perte de goût et d'odorat en même temps	100	0.1	99.6	0	99.9	99.6
3987	1	1970	France	Paris	0	1	3/22/20 0:00	1	1	1		78.4	0	98.5	0.6	78.4	97.9
3989	1	1980	France		0	1		4	1	1	Nez qui coule, problèmes gastriques, toux, difficultés à respirer et en même temps perte goût et odorat	85	14.4	83.6	0.8	70.6	82.8
3991	1	1975	France	PARIS	0	1	3/13/20 0:00	1	1	1		98.8	27.6	47.1	0	71.2	47.1
3994	1	1988	France	Brumath	0	1	3/14/20 0:00	1	1	0	Mal de crâne, toux, fièvre, courbatures puis diarrhées. Ensuite douleurs très fortes au thorax (côtes) et symptômes de plus en plus fort, avec modification du goût en dernier.	52.2	40.4	80.6	33.6	11.8	47
3995	1	1957	France	Cambo les bains	0	1	1/15/20 0:00	4	1	1	Toux sèche très importante, plus de goût ni d odorat, Grosse fatigue pendant 3 semaines.	98.8	3.2	97.5	1.2	95.6	96.3
3996	1	1979	FRANCE	Bénesse-Maremne	0	1	3/24/20 0:00	1	1	1	En premier lieu : léger mal de gorge, maux de tête et écoulement nasal, nausée En second lieu : fièvre, fatigue, maux de tête, courbatures, diarrhée, altération du gout En dernier lieu : fatigue, diarrhée, perte goût et odorat	99.8	0.3	86.9	13.9	99.5	73
3998	1	1991	france	paris	1	1	3/25/20 0:00	5	1	1	perte du goût et odorat après 6 jours de symptômes	96.4	5.8	96.5	4.2	90.6	92.3
4000	1	1992	France	Strasbourg	0	1		1	1	1	J'ai d'abord eu ce qui a été diagnostiqué comme une pharyngite deux semaine avant d'avoir de la fièvre pendant 36h et des courbatures pendant 48h. Ensuite j'ai eu une perte totale de l'odorat et du goût pendant 15 jours. Le goût est un peu revenu mais l'odorat toujours pas alors que ça fait maintenant 20 jours.	89.1	0	93.7	8.6	89.1	85.1
4005	1	1960	France	Saint Germain en Laye région parisienne	1	1	3/16/20 0:00	1	1	1	Mal de crâne , toux sèche , courbatures, perte de goût et d’odorat, odeur de brûlé ou de friture persistante dans le nez malgré la perte Generale d’odorat, fatigue importante, problèmes gastro-intestinaux avec nausées, rhinite quasi permanente , souffle court et difficultés à respirer en fin de cycle viral	100	6.4	100	4.5	93.6	95.5
4008	1	1989	France	CRETEIL	1	1		1	0	1	Légère toux sèche Douleurs sinus Fièvre, fatigue, courbatures Perte odorat	67.8	0	81.6	75.8	67.8	5.8
4009	1	1962	FRANCE		1	1	3/16/20 0:00	1	1	1		95.9	18.6	91.5	11.2	77.3	80.3
4010	1	1991	France	Paris	0	1	3/16/20 0:00	1	1	1	J : Maux de tête léger mais persistant et toux grasse légère J+5 : perte totale odorat et goût en moins de 12h Les maux de tête sont arrivés 2/3 fois et ne disparaissaient pas avec des dolipranes (qui aident habituellement) Toux grasse légère qui a duré 2 semaines Goût retrouvé 10 jours plus tard Odorat toujours absent après 3 semaines	88	0.6	89.3	4.1	87.4	85.2
4011	1	1970	France	Orléans	0	1	3/13/20 0:00	1	1	1	D'abord très forts maux de tête pendant 3 jours, avec fatigue. Sensations de fièvre, de courbatures, mais pas de fièvre au thermomètre. Puis les maux de tête ont diminué, les difficultés respiratoires sont apparues, avec en même temps une sinusite maxillaire SANS écoulement nasal. A ce stade, vers J5 environ, la perte de l'odorat et la perte de goût sont apparues. La sinusite est partie vers J10.…	58.8	0	92.7	1.3	58.8	91.4
4013	1	1955	France	Paris	1	1	3/19/20 0:00	1	1	1	Perte de l odorat , du goût , puis fièvre , fatigue , perte de l appétit , vertiges	90.6	1.2	94	16.3	89.4	77.7
4014	1	1994	France	Paris	0	1	3/8/20 0:00	1	1	1	J’ai eu 3 jours de fortes migraines, accompagnée d’une toux sèche et d’une légère fièvre. 1 semaine après j’ai eu des nausées pendant 1 journée. Suite à cela, j’ai complètement perdu le goût et l’odorat pendant 12 jours (croquer dans un citron ne me faisait absolument rien).	100	0	100	0	100	100
4016	1	1988	France	Mulhouse	0	1	3/1/20 0:00	1	1	1	Frissons un jour Perte d’odorat et de goût. Perte d appétit et fatigue. Pdt environ 15j	90	2.4	85.7	2.1	87.6	83.6
4017	1	1972	France	Paris	0	1	3/15/20 0:00	1	1	1	J1: Courbature, maux de tête J3 : fièvre (38/38,5 pendant seulement 48 heures) J5 : perte subite de l’odorat et du goût. Diminution des maux de tête mais courbatures toujours présentes, sans fièvre jusqu’à J8 Récupération du goût et de l’odorat vers J11 Fatigue inhabituelle pendant deux semaines	91.9	10.8	92.4	3.8	81.1	88.6
4019	1	1966	France	Paris	0	1	3/18/20 0:00	1	1	1	Perte de gout et de l'odorat un 2 à 3h	98.3	1.1	100	0	97.2	100
4020	1	1993	France	Le Pradet	0	1	3/21/20 0:00	1	1	1	Perte de goût et odorat, puis fatigue/courbatures/maux de tête, puis souffle court/petite douleur à la poitrine	100	0	100	10.3	100	89.7
4021	1	1967	france	moncul	2	1		3	1	0	je ne sentais plus l'odeur de mes pets ni ma merde en allant chier	99.2	0.5	99.4	0.9	98.7	98.5
4023	1	1969	France	Lyon	0	1	3/23/20 0:00	1	0	1	Douleurs poitrinaires. 24h après forte épisode de fièvre 4h après perte totale d'odorat SANS perte de gout	99.1	1.8	98.5	98.2	97.3	0.3
4025	1	1981	France	Hénonville	0	1	4/1/20 0:00	2	1	1		83.3	6.3	86.9	9.5	77	77.4
4026	1	1978	France	Paris	0	1		4	1	1	Maux de crâne intenses mais très courts et très rares pendant 1 semaine ( donc 3 épisodes au total) Un de ces maux de crâne accompagné d’une sensation de nausée très passagère. Un ou deux jours après le premier mal de crâne début de la perte de goût et d’odorat. Cela a duré au moins 10 à 15 jours et les sensations sont revenues mais pas tout à fait comme avant.	79.3	0.1			79.2
4027	1	1984	France	Saint-Denis (93)	0	1	3/17/20 0:00	1	1	1	Dans l'ordre d'apparition : Toux sèche pendant les 2 premiers jours Fièvre (38,5) et nez qui coule pendant les 10 jours suivants Perte complète de l'odorat et de la plupart des goûts (seule la différence entre sucré et salé restait) à partir du 5e jour de maladie, retour progressif après 2 semaines de perte quasi complète, pas encore complètement à la normale après 3 semaines.	99.8	0.1	99.8	10.1	99.7	89.7
4028	1	1997	France		0	1	3/11/20 0:00	4	0	1	fièvre et courbatures et mal de gorge; puis rhume; puis toux 2 semaines après, perte odorat et diarrhée	90.2	6	93.3	74.1	84.2	19.2
4032	1	1992	France	Plaisir	1	1		1	1	1		63.7	0	83.7	0	63.7	83.7
4037	1	1992	France	Annecy (74)	0	1	3/16/20 0:00	1	1	1	J1 > J3 = gorge qui gratte, légère toux J3 > J5 = mal de crâne, souffle court, fatigue J5 = anosmie complète J15 = fin des symptômes souffle court, mal de tête fatigue J15 > J30 = grosses fatigues + mal de crâne ponctuelles (2 à 3 fois par semaine) J21 = retour progressif odorat et goût J30 = bon retour goût et odorat mais pas encore a 100%	100	0	100	0	100	100
4038	1	1979	France	Reims	0	1	3/27/20 0:00	1	1	1	- maux de tête - diarrhée - perte odorat et goût - souffle court - épuisement	83	8.5	93.4	5.1	74.5	88.3
4042	1	1984	France	Morsang sur orge	0	1	4/6/20 0:00	4	1	1	fièvre/courbature/mal de crâne/fatigue/difficulté à respirer/modification odorat/modification gout/toux sèche	71.4	0	74.4	31.7	71.4	42.7
4048	1	1977	France	Benesse Maremne	1	1	3/19/20 0:00	1	1	1	Toux seche puis fievre puis perte du goût et de l'odorat.	77.5	0	93.9	12.4	77.5	81.5
4050	1	1990	France		0	1		1	1	1		94.9	1.8	97.9	75.1	93.1	22.8
4052	1	1954	France	Sceaux 92330	0	1	3/7/20 0:00	4	1	1		99.7	1.6	99.7	0.3	98.1	99.4
4053	1	1983	France	Paris	0	1		4	0	1	Rhume/2semaines/-peu mal a la gorge/3-5jours/-courbatures/2 jours/ -fatigue /plus que 1 semaine/, mais mes symptomes ressemblaient à ceux d'un rhume pas trop lourd. Pas de fievres, pas de difficultés à respirer. Après avoir un rhume pendant 2 semaines j'ai perdu complètement l'odorat pendant 7-8 jours. Le retour de l'odorat a mis environ 5 jours.	99.8	0.1	99.4	95.1	99.7	4.3
4058	1	1998	France	Paris	1	1	3/20/20 0:00	1	1	1	Courbatures et légère toux jours 1, 2, 3 Maux de tête jours 3 4 5 6 Énorme fatigue forte toux jours 7 et 8 Légère récupération mais beaucoup de toux jusqu'a J+10 Perte totale d'odorat et de goût pendant 10 jours également Douleurs a force de tousser	99.7	0	100	0	99.7	100
4059	1	1987	France	Paris	1	1	3/21/20 0:00	4	0	1	Le symptome principal était la perte partielle de l'odorat. Les maux de tête et les douleurs à la poitrine étaient très légers et de courte durée. Peut-être une origine psychosomatique?	69.2	26.4	88.3	82.4	42.8	5.9
4060	1	1994	France	Lyon	0	1	3/9/20 0:00	1	1	1	Tout d'abord cela à commencer par des symptomes grippaux. Puis à la fin de ceux-ci, de très lourdes courbatures et l'anosmie sont arrivées	88	0	97.7	0	88	97.7
4064	1	1975	France	Chaville	0	1	3/16/20 0:00	1	1	1	1. Toux sèche, fièvre et courbatures 2. Nez qui coule, perte d’odorat et du goût	100	0	100	0	100	100
4065	1	1987	France	Paris	0	1	3/20/20 0:00	1	1	1	Perte goût odorat Maux de tête Nausées Fatigue	100	0	100	0.3	100	99.7
4067	1	1998	France		0	1	3/27/20 0:00	4	1	1		92.2	0			92.2
4068	1	1980	France	Paris	1	1	3/17/20 0:00	4	0	1	Perte brutale et complète de l'odorat. Récupération progressive entre 8 et ~ 20j après. Autre symptôme : douleur au nez/sinus, apparue après l'anosmie, pendant environ 2 semaines.	84.5	0	100	100	84.5	0
4069	1	1965	France	Maizières-lès-Metz	0	1	4/1/20 0:00	1	1	0	En dents de scies, légers mieux puis a J8 recrudescence des symptômes et difficlutztes respiratoires plus importantes La perte de goût n à duré que qq jours	90.8	64.6	76.9	31.2	26.2	45.7
4072	1	1968	France	Saint-Maur	1	1	3/24/20 0:00	2	1	1	Mal de tête, fièvre et courbatures - fatigue - Douleurs musculaires. Nez qui coule - Perte de l'odorat et du goût. Diarrhées - fatigue. Très grosse fatigue - plus de fièvre - nez qui coule - toux sèche.	95.8	0.2	94.3	6.7	95.6	87.6
4073	1	1991	France		1	1	3/18/20 0:00	4	1	1	Courbatures (2 jours) - fatigue (5-6 jours) puis Mal de crâne (1-2 jours) - fièvre (2 jours) - toux (3-4 semaines) puis perte d'odorat (3-4 semaines) et de goût (3-4 jours) puis mal de gorge (2-3 jours)	80.9	0	98.2	12	80.9	86.2
4075	1	1972	France	Antony	0	1	3/12/20 0:00	1	1	1	Mal de crâne Fièvre Fatigue Sinusite Perte d odorat Perte de goût Diarhee Probleme respiatoire	99.7	0.5	99.5	72	99.2	27.5
4079	1	1986	france	Lyon	1	1	3/18/20 0:00	4	1	1	fievre mal de crane courbatures / diarrhée douleur à la poitrine modification de l'odorat et gout	82.3	0.1	68.2	21	82.2	47.2
4081	1	1980	France	CHAUMES EN BRIE	0	1	4/2/20 0:00	4	1	0	J1 toux J2 + mal de gorge J3 + Agueusie	100	100	100	8.7	0	91.3
4082	1	1985	France		0	1	3/17/20 0:00	4	1	1		90.8	4.1	86	39.8	86.7	46.2
4087	1	1985	France	Corbeil Essonnes	0	1		4	1	1	Ca a commencé comme un rhume: d'abord fatigue, courbature, mal de tête, nez qui coule, puis perte de l'odorat et du goût. Ca a duré plus de 15 jours avant de s'arranger progressivement.	77	9.7	85	1.4	67.3	83.6
4088	1	1991	france	paris	1	1	3/9/20 0:00	4	1	1	fatigue, courbature, maux de tête, forte fièvre puis 3ème jours diahrée et douleurs abdos. A partir du 25 mars, perte de gout et d'odora. Récupération partielle le 8 avril	99.7	1	100	76.9	98.7	23.1
4089	1	1991	France	Val Thorens	1	1	3/16/20 0:00	4	1	1		100	17.6	93	8.7	82.4	84.3
4090	1	1986	france		0	1		4	1	1		99	0.6	99	33.6	98.4	65.4
4092	1	1990	France	Paris	1	1		1	1	1	Dans l'ordre chronologique, la fatigue est apparu en premier. Au bout de deux jours, perte brutale et totale de goût et d'odorat. Les deux sens sont revenus, partiellement et progressivement à partir de 5 jours après la perte. Quelques jours après l'apparition des premiers symptomes, intensification de la fatigue, du mal de tête et du souffle court. A J+14, aucun symptome ne subsiste. A J+21, gro…	93.2	6.3	93.1	50.8	86.9	42.3
4094	1	1988	France	Lyon	0	1		4	1	1		80	33.9	93.2	12.8	46.1	80.4
4095	1	1963	France	Mérignac	0	1	3/23/20 0:00	1	1	1	Grosse fièvre à 40, perte du goût et de l'odorat, fatigue, toux sèches ,gorge irritée.	99.4	0	100	0	99.4	100
4096	1	1979	France		0	1		4	1	1	Fatigue, fièvre, courbature, 1 semaine après perte du goût et de l odorat	100	0.3	100	0	99.7	100
4099	1	1970	FRANCE	MERIEL	1	1		2	1	1	Très faible fièvre les 16 et 17 mars + légère toux Quasiment aucun autre symptôme hormis agueusie et anosmie que j'ai réalisés et rapproché du covid19 le 20 mars suite à un reportage TV qui évoquait ces symptômes	100	3.4	100	2.2	96.6	97.8
4100	1	1987	France	Paris	0	1	3/12/20 0:00	8	1	1	4 jours de symptômes grippaux (courbatures, frissons, fatigue, vertiges) Puis 10 jours de toux sèche puis grasse Sensation étrange de froid dans le nez Puis migraines Puis douleurs abdominales et diarrhée	100	0	100	0	100	100
4101	1	1980	FRANCE	PARIS	1	1	3/12/20 0:00	4	0	1	1/. Mal de Crâne 2/. Mal de gorge / Nez qui coule / Courbatures 3/. Fatigue 4/. Toux sèche 5/. Modification de l'odorat	83.8	0.2	76.7	60.4	83.6	16.3
4103	1	1970	France		1	1	3/19/20 0:00	1	1	1		80.8	11.5	89.2	38.2	69.3	51
4105	1	1953	France	Valence 26000	1	1	3/16/20 0:00	2	1	1		77.7	10.5	75.2	65	67.2	10.2
4107	1	1986	France	Meudon	1	1	3/19/20 0:00	1	1	1	Plus de goût ni d’odorat	100	0	98.5	7	100	91.5
4112	1	1987	France	Saint-Denis	0	1	3/19/20 0:00	1	0	1	Il semblerait que le premier symptôme constaté ait été la toux (plutôt sèche d'abord) avec une légère douleur thoracique, puis la perte subite de l'odorat quelques jours après (c'est ce symptôme qui m'a fait contacter mon médecin et a permis, avec constatation de la toux et des douleurs au niveau des poumons, de poser un diagnostic). Les douleurs thoraciques se sont amplifiées à partir de ce mome…	100	0	100	75.1	100	24.9
4114	1	1999	France	Paris	0	1	3/15/20 0:00	4	1	1	Aucun odorat depuis presqu’un mois.	67.5	7.3	76.6	36.5	60.2	40.1
4116	1	1994	France	Paris	0	1	3/27/20 0:00	1	1	1	Fatigue et courbature puis diarrhée et mal de tête et nez qui coule, enfin essoufflée,douleur de poitrine et perte de l’odorat et du gout	78.8	0	93	0	78.8	93
4117	1	1989	France	Paris	1	1	3/22/20 0:00	1	1	1	Perte brutale de goût et d’odorat dès le 22 Mars	80.9	11.8	96.7	24	69.1	72.7
4118	1	1956	France	Domfront en poiraie	0	1	3/16/20 0:00	4	1	1	Mal de gorge, toux, courbatures, fièvre, perte goût et odorat	83.6	14.7	85.3	8.7	68.9	76.6
4119	1	1988	France		0	1	3/26/20 0:00	1	0	1		93.4	0	89.7	53.5	93.4	36.2
4121	1	1997	France	Palaiseau	0	1	3/14/20 0:00	1	1	1	Tout sauf Nausée Vomissements puis une semaine après apparition des autres.	72.9	0	80.7	0.5	72.9	80.2
4122	1	1980	France	Lyon	1	1	3/19/20 0:00	1	1	1	Petite fièvre sur une journée, suivie de courbatures pendant 5 jours, perte de l’odorat et du goût 2 jours après la fièvre et pour une durée de 5 jours environ	96.8	4.3	81.5	0	92.5	81.5
4125	1	1992	France	Marseille	0	1	3/13/20 0:00	2	1	1	1) fatigue courbature 2) fièvre 3) diarrhées 4) perte de goût et d’odorat 5) toux sèche	77.2	8.8	80.9	9.1	68.4	71.8
4126	1	1966	FRANCE	Boulogne-Billancourt	0	1	3/20/20 0:00	1	1	1	Nez qui coule (eau) les 1er jours, avec perte soudaine du goût et odorat et grosse fatigue, pression du nez, sensation de rhume sans les signes (pas de nez bouché, sinus pris)	82.9	0.8	99.7	72.2	82.1	27.5
4129	1	1968	france		0	1	3/18/20 0:00	1	1	1		87	0.1	86.2	1.4	86.9	84.8
4131	1	1981	France	Strasbourg	1	1		1	1	1	La fièvre, les courbatures, la fatigue et les maux de crâne sont tous apparus dans un premier temps. La diarrhée est venue au bout de quelques jours (moins d'une semaine). Je me suis aperçu que mon goût et mon odorat avaient été affectés après presque deux semaines, alors que les autres symptômes étaient en train de disparaître.	66.8	9.9	53.1	9.2	56.9	43.9
4132	1	1998	France		0	1	3/15/20 0:00	4	1	1	Nez qui coule et éternuements, courbatures et perte d’odorat et de goût, légère fièvre, douleur aux sinus, mal de crâne, léger pincement thorax.	100	13.4	100	32.5	86.6	67.5
4133	1	1978	FRANCE	PARIS	1	1	3/16/20 0:00	1	1	1	En premier ; fièvre, courbatures et mal de crane. puis quelques jours après, perte de l'appétit de l'odorat et du gout. après 12 jours de fièvre et la disparition des autres symptômes le souffle court est arrivé. il a salut 8 jours environ pour commencer à retrouver un souffle correct mais toujours pas revenu à 100%. Environ 3 semaines de symptomes. encore de la fatigue présente à ce jour et souf…	100	28	100	0.4	72	99.6
4134	1	1994	France	Paris	1	1	3/20/20 0:00	4	1	1	Tout d'abord nez qui coule et courbatures, fatigue pendant environ trois jours. Dès le troisième jour (fin des premiers symptômes nez, courbatures, fatigue) je me suis rendu compte de la perte totale d'odorat et quasi totale du goût. Aujourd'hui (près de 30 jours après l'apparition des premiers symptômes) jai retrouvé le goût en bonne partie et je n'ai récupérer l'odorat que faiblement	80.7	0	85.3	21.9	80.7	63.4
4135	1	1979	France	Les lilas	0	1	3/11/20 0:00	1	1	1	Le 11: symptomes respiratoires Le 14: perte du goût et de l odorat 1 mois pour récupérer presque toutes les odeurs	91.8	0	80.9	0	91.8	80.9
4138	1	1977	France	Salon de Provence	0	1	3/17/20 0:00	2	1	1		100	0	100	14.6	100	85.4
4139	1	1988	France	Paris	0	1	3/14/20 0:00	4	1	1	D'abord les courbatures (5 à 6 jours), et en même temps une énorme fatigue qui s'est installée progressivement et a duré 10 jours. Au bout de 5 jours j'ai perdu le goût et l'odorat complètement pendant trois ou quatre jours.	100	0.3	100	11.4	99.7	88.6
4140	1	1984	France		0	1	3/20/20 0:00	4	1	1	Mal de gorge et mal de tête, nez bouché, puis guérison et perte soudaine et totale du goût et de l odorat pendant environ 10 jours	100	0	99.1	8.8	100	90.3
4144	1	1983	FRANCE	PARIS	0	1	3/21/20 0:00	1	1	1	21/03/20: rhinite (nez pris, "embourbé") 22/03/20: un peu de fatigue 23/03/20: douleurs costales, des douleurs qd je restais assise, fatigue le soir 24/03/20: perte de l'odorat brutale (à 10h je sentais, vers 14h plus d'odorat), légère perte de goût (qui sera brève, 2-3 jours), fatigue intense vers 17h 25/03/20: fatigue intense et perte d'appétit (pdt 4-5 jours pour ces 2 symptômes) Un mieux entr…	90.4	0.2	91.8	0.1	90.2	91.7
4146	1	1991	France	Paris	1	1	3/20/20 0:00	1	1	1	Perte soudaine du goût et de l'odorat. Congestion nasale avec symptômes de sinusite. Fatigue, toux et fièvre occasionnelle pendant 15 jours d'affilé.	100	6.1	98.4	1.7	93.9	96.7
4152	1	1965	france	pantin	0	1	4/9/20 0:00	1	1	1	la modification du gout de l'odorat est apparut la fièvre et autres symptômes	100	0.1	99.7	24.7	99.9	75
4153	1	1972	France	Paris	0	1	3/29/20 0:00	1	1	1		91.1	0	96	11.7	91.1	84.3
4155	1	1969	France	Versailles	0	1	3/23/20 0:00	1	1	1	Fatigue toux nez qui coule modification goût et odorat mal de gorge diarrhée	100	12.1	99.1	38.6	87.9	60.5
4157	1	1997	France	Paris	0	1	3/17/20 0:00	1	1	1	J’ai d’abord eu de la fièvre et un très fort mal de tête ainsi qu’une hyper sensibilité à la lumière. Cela a duré 2 jours. Puis j’ai perdu le goût et l’odorat pendant une semaine et ai été frappée d’une fatigue énorme	91.8	5.1	96.7	17.6	86.7	79.1
4158	1	1977	FRANCE		0	1		4	1	1		4.1	2.9	86.5	4.4	1.2	82.1
4162	1	1983	FRANCE		0	1		7	1	0		100	100	100	43.3	0	56.7
4163	1	1994	France	Paris	1	1	3/20/20 0:00	1	1	1	Grosse fatigue (4j) Puis migraines (4j) Migraines ophtalmiques (3j) Nez qui coule (8j) Toux grasse (7j) Essoufflement partiel (3j) Perte complète de l'odorat (4j) Perte progressive et partielle du goût (4j)	95.9	2.2	93.4	29	93.7	64.4
4166	1	1984	France	Lille	1	1	3/26/20 0:00	4	1	1	Rhume-perte gout/odorat-fatigue/maux de tête	76.5	5.1	81.9	23.9	71.4	58
4168	1	1988	France	Toulouse	0	1	3/18/20 0:00	1	1	1	Perte de sensation dans la gorge puis nez bouché. Puis perte de goût et d'odorat et enfin maux de tête et fatigue	100	0	100	0.1	100	99.9
4170	1	1990	France	Paris	1	1		4	1	1	Courbature en premier (durée 4 jours) puis fatigue (4 jours) puis au 4 ou 5e jours perte odorat 30% puis 50% puis 100% en l’espace de 72h. Puis 3 jours à 0% odorat et 30% goût. Puis reprise progressive d’abord goût et enfin de odorat. Étrangement 7 jours après la fin des symptômes énorme quinte de toux avec difficulté respiratoire, soufflement bruyant dans les poumons (type crise d’asthme alors q…	100	0	100	19.1	100	80.9
4171	1	1986	France	Parisso	0	1	3/13/20 0:00	4	1	1	D’abord toux puis fievre. Perte de gout et d’odorat deux jours après et enfin douleur à la poitrine 4 jours après et depuis (3 semaines )	87.9	0	97	8.8	87.9	88.2
4174	1	1973	France	94300 - VINCENNES	0	1	3/18/20 0:00	1	1	1	semaine1 : Fièvre, puis mal de crâne avec courbature et sensation s'oppression dans la poitrine, semaine 2 perte total du goût et de l'odorat, perte d'appétit et très grande fatigue	54.5	0	72.2	0	54.5	72.2
4176	1	1984	France	Nanterre	0	1		1	1	1		83.9	3			80.9
4178	1	1996	France	Livry-Gargan	1	1	3/24/20 0:00	4	1	1	Perte de goût et d’odorat , 3 semaines après légère amélioration mais les deux sens sont toujours atténués	94.1	0.5	98.1	0	93.6	98.1
4180	1	1998	France	Paris	1	1	4/12/20 0:00	1	1	1	Perte subite de l'odorat et du goût La veille un mal de tête	100	0	100	0.3	100	99.7
4183	1	1970	FRANCE	ST GERMAIN EN LAYE	0	1	3/22/20 0:00	4	1	1	perte totale du goût et de l'odorat du jour au lendemain pendant plus de 2 semaines	99.8	0.3	100	65.9	99.5	34.1
4186	1	1985	France		0	1	3/13/20 0:00	4	0	1	fièvre, courbatures, fatigue, toux, perte d'odorat et fatigue	99.6	0.3	99.7	99.9	99.3	-0.2
4189	1	1981	France	Rixheim	0	1		1	0	1		100	0.6	98.8	0	99.4	98.8
4191	1	1977	france	toulouse	0	1		1	1	0		71.8	71.7	72.4	22.7	0.1	49.7
4192	1	1991	France	Villeneuve-Saint-Georges	1	1	3/30/20 0:00	4	1	1		88.8	0	89.9	85.5	88.8	4.4
4195	1	1989	France	Paris	0	1	3/14/20 0:00	8	1	1	1/ Perte totale odorat et goût 2/ episodes de diarrhee 3/ recuperation partielle de l odorat 4/ recuperation quasi totale odorat goût	77.8	0.3	93	6.4	77.5	86.6
4200	1	1963	France	Saint-Denis	1	1		1	1	1	J'ai commencé par avoir des maux de tête, des courbatures, le nez qui coule puis à la fin nez bouché et un peu de fièvre (entre 38 et 38,7) tous les jours pendant 5/6 jours. A la fin de cette période j'ai remarqué une altération du gout et de l'odorat. Ensuite la fièvre a monté (39,5 pic à 39,7), plus d'apétit. 4 jours. Au bout de 5 jours, la fièvre est tombée. Pendant une semaine très grosse fat…	90.6	17.4	82.2	33.3	73.2	48.9
4201	1	1988	France	Paris	0	1	3/19/20 0:00	8	1	1	Début avec une toux sèche (pas très sévère), rapidement 1 ou 2 jours après beaucoup de courbatures et très forts maux de tête et grande fatigue. 5 jours après le premier symptôme perte de l’odorat total d’un seul coût. Goût un peu altéré mais pas de perte. Au bout de 7 jours courbatures et maux de tête ont disparus. Au bout de 10 jours, rechute des symptômes surtout maux de tête et grande fatigue…	91.1	0	100	66.9	91.1	33.1
4203	1	1990	FRANCE	CRÊCHES-SUR-SAÔNE	1	1	4/4/20 0:00	2	1	1	Apparition de la toux, de la fièvre ainsi que des courbatures et enfin pour terminer perte du goût et de l’odorat	97.3	6.4	95.2	6.1	90.9	89.1
4204	1	1992	France	Strasbourg	0	1	3/16/20 0:00	1	1	1	Toux Difficulté à respirer et souffle court Perte goût et odorat suite à sensation de brulure dans le nez Maux de tête frissons et froid intense Douleur dans le thorax et toux importante Courbature et maux de tête	100	2.8	98.8	0	97.2	98.8
4209	1	1975	France	NIORT	0	1	3/23/20 0:00	1	1	0	Difficulté à l'effort. Toux. Mal dans la poitrine, fatigue extrême, maux de tête, fièvre. Essoufflement. Toux allongé, à l'effort, debout, en parlant. Toujours essoufflé depuis 3 semaines. Toux toujours présente. Fatigue dès effort ou en parlant.	64.7	53.8	99.7	0.6	10.9	99.1
4211	1	1995	France	Région parisienne	0	1	4/5/20 0:00	1	1	1	Perte de goût et d’odorat, mal aux sinus quelques jours après maux de tête, fatigue et courbatures	100	88.9	100	0	11.1	100
4212	1	1983	France	Paris	1	1	3/20/20 0:00	4	1	1		98.8	0	100	0	98.8	100
4217	1	1951	France	Suresnes 92	0	1	3/24/20 0:00	1	1	1	Tout a commencé par un vomissement, puis des diarrhées, plus de goût, ni odorat... Pour finir un goût très amer...problèmes intestinaux.	44.8	4.3	75.1	4.6	40.5	70.5
4222	1	1989	France	Loos	0	1	3/27/20 0:00	1	1	1		100	0	100	0.5	100	99.5
4223	1	1969	France	BEAUMONT 74160	1	1	3/22/20 0:00	1	1	1	1 ere semaine: courbature, sinusite, migraine. 2 eme semaine: grosse fatigue, frissons, courbatures. Puis a partir du 12 ou 13 eme jour : perte de gout, de l'odorat et gene respiratoire. 3 eme semaine: fatigue le matin et soir mais reprise progressive du sport	92.5	6.5	82.4	0.4	86	82
4227	1	1983	France	Verdun	0	1	4/9/20 0:00	1	1	1	Courbatures, maux de gorge, gêne respiratoire,migraine, fatigue et perte d'odora	100	0	99.7	0.3	100	99.4
4228	1	1980	France	Choisy le roi	1	1	3/15/20 0:00	4	1	1	Fatigue avec sensation de fièvre sans fièvre et nez qui coule puis disparition du gout et de l'odorat.	81.9	0	83.2	0	81.9	83.2
4230	1	1995	France	Saint Cloud	0	1	3/9/20 0:00	4	1	1	Ça a commencé par une toux sèche qui a évolué en toux grasse au bout de 2-3 jours. En même temps apparition d’une grosse fatigue non handicapante. Environ 2 jours après la toux sèche il y a eu les diarrhées. Puis ça s’est calmé avec juste toux grasse et nausée/diarrhée pendant 1 semaine. Ensuite pendant 10-12 jours, perte totale du goût et de l’odorat avec un peu de fatigue et un sentiment de séc…	94.3	0	72.4	0	94.3	72.4
4233	1	1991	France	Lyon	0	1	3/17/20 0:00	1	1	1	1. Fatigue 2. Perte goût et odorat 3. Nez qui coule/douleurs poitrine et souffle coupé	80.3	0	91.8	46.8	80.3	45
4236	1	1962	FRANCE	GRENOBLE	0	1	3/20/20 0:00	1	1	1	fièvre nez qui coule toux courbature perte odorat perte gout fatigue	87.9	2.8	97.1	1.2	85.1	95.9
4237	1	1976	France	Yvetot	0	1	4/4/20 0:00	1	1	1		99.7	2.5	89.8	24.8	97.2	65
4238	1	1972	France		0	1	3/15/20 0:00	4	1	1		95.3	0	87.9	0.9	95.3	87
4241	1	1962	France	Lyon	0	1	3/21/20 0:00	2	1	1	J'ai perdu le goût et l'odorat 3 à 4 jours avant le début de la fièvre et le diagnostic du corona. Accompagné d'un mal de tête et d'une grosse fatigue. J'ai été testée positive 5 jours après le début des symptômes notamment la fièvre.	99.7	17.2	96.5	17.8	82.5	78.7
4243	1	1971	France	94170 - LE PERREUX-SUR-MARNE	0	1		1	1	1	D'abord les symptomes d'une grippe (migraine fièvre douleurs articulaires fatique) ensuite perte de gout et d'odorat (apparition simultanée) en plus des autres symptomes. Ont perduré presuqe 10 jours la perte de gout et d'odorat, les courbatures, la fievre, les miagraines et surtout la grande fatique). une semaine apres la disparition des autres symptomes, j'ai recouvré le goût partiellement et p…	92.2	0.5	96.6	0.8	91.7	95.8
4246	1	1979	France		0	1	3/14/20 0:00	1	1	1	Fièvre - difficultés respiratoires modérées - grande fatigue - mal de gorge, nez qui coule - diahrees - maux d'estomac et d'intestins - perte de goût ET d'odorat (4 jours) - urticaire et démangeaisons sur la peau + sensation de brûlure	73.1	0.8	69	1.1	72.3	67.9
4247	1	1983	France	AIX EN PROVENCE	0	1	3/17/20 0:00	2	1	1	Les premiers jours, nez qui coule et dans la gorge, un peu comme une allergie. 5 jours après, perte totale de l odorat et modification du goût ( pendant 5 jours environ )	76.2	4.1	83.3	58.5	72.1	24.8
4252	1	1963	France		1	1	3/19/20 0:00	1	1	1	Courbatures, maux de tête, fatigue et 5 jours après perte de goût et d'odorat	86.1	0.8	73.6	0.2	85.3	73.4
4254	1	1974	France	Strasbourg	0	1	3/25/20 0:00	4	1	1	Etat grippal Rhinopharyngite Mal au crâne Perte d'odorat Perte de goût Fatigue	100	2.1	100	1.1	97.9	98.9
4256	1	1996	France	Combrit	0	1	3/16/20 0:00	1	1	1		100	0	100	0	100	100
4257	1	1990	United Kingdom	London	0	1	3/17/20 0:00	1	1	1	La perte de goût et d'odorat n'est apparue qu'à la disparition des autres symptômes.	85.6	0	98.6	23.6	85.6	75
4260	1	1987	France	TOULOUSE	0	1	4/5/20 0:00	2	1	1	Maux de tête suivis d'une fièvre de moins 24h, myalgies sur 4j puis perte odorat goût et souffle court	93.7	0.3	66.9	27.7	93.4	39.2
4261	1	1975	France	Saint Tropez	0	1	3/22/20 0:00	1	1	1	La fatigue, 2jours après forte fièvre perte de l’odorat et du goût je ne sais plus quel jour	100	0	86.7	27.9	100	58.8
4263	1	1992	France	Paris	1	1	3/20/20 0:00	1	0	1		100	6	80.7	29.9	94	50.8
4264	1	1992	FRANCE		1	1		1	1	1	Fièvre + courbatures + fatigue + mal de gorge pendant 3j. A l'issue de ces 3 jours, anosmie.	83	7	97.8	98.3	76	-0.5
4265	1	1984	France	Bethune	0	1	3/17/20 0:00	4	1	1	D'abord fievre courbature toux diarrhee pendant 1 semaines et perte partielle gout et odorat sur 5 jours a la suite	100	0	100	5.7	100	94.3
4267	1	1954	France	ARGENTEUIL	0	1		1	1	1	Les symptômes ont commencé il y a 4 semaines. D'abord fatigue et courbatures, puis picotements dans le nez et la gorge, avec sensation d'avoir le nez bouché mais sans gène pour respirer. Puis perte du goût et de l'odorat, puis fièvre et mal de crane pendant 3 jours, puis douleurs abdominales, puis sensation d'essoufflement vers le 8ème jour, qui m'a poussée à consulter. Résultat de la consultatio…	96.2	3.5	98	98.5	92.7	-0.5
4268	1	1993	france	paris	1	1	3/15/20 0:00	4	1	1		95.9	5.8	97.6	7.4	90.1	90.2
4273	1	1980	France		0	1	3/25/20 0:00	4	0	1		98.6	7.9	100	85	90.7	15
4274	1	1996	France	Toulouse	1	1	3/20/20 0:00	4	0	1	1 - Courbature et fatigue 2 - Mal de crâne 3 - Perte appétit et perte odorat	100	0.2	74.3	45.5	99.8	28.8
4277	1	1991	France	Bourg-en-Bresse	1	1	3/19/20 0:00	1	1	1	Apparition de la fièvre (38,4) (J) pendant 2 jours. Fatigue. Maux de tête, sensation de pression sur le visage au niveau du nez. Toux sèche à J+1. Puis à J+4 début de la perte du goût et de l’odorat. Perte d’odorat jusqu’à J+11. Retour assez soudain du goût à J+16.	83	0	86.4	4.2	83	82.2
4278	1	1987	france	lyon	1	1	3/17/20 0:00	4	1	1	Maux de gorge Oreille droite bouchée Une narine bouchée Toux moyenne Perte total de l'odorat et du goût pendant 1 semaine Quelques légères diarrhées 1 fois une petite douleur dans la poitrine	99.7	0	100	0.1	99.7	99.9
4280	1	1990	France	Toulouse	0	1	3/23/20 0:00	1	1	1	J1. Toux et pression sur thorax. J2. Poussé de fièvre + maux de tête + courbatures (pendant 3 jours) J4. Toux très grasse avec glaires très épaisse, difficultés respiratoires et pression sur thorax J5. Disparition totale du goût et de l odorat J12-J14. Disparition des glaires J15. Restoration partielle du goût. J20. Restoration partielle de l odorat. J22. Toux persistante (sèche), odorat et goût …	100	0	100	0	100	100
4285	1	1964	France	Strasbourg	0	1	3/18/20 0:00	1	1	1	La perte de gout et d'odorat est intervenue dès le premier jour	51	3.6	42.4	1.9	47.4	40.5
4286	1	1992	France	Corbeil essonnes	0	1	3/20/20 0:00	1	1	1		99.8	0	99.8	23.4	99.8	76.4
4287	1	1989	France	Paris	0	1	3/12/20 0:00	4	1	1	Forte fièvre (40) avec maux de tête, courbatures très intenses, fatigue extrême, douleurs à la poitrine puis 2 jours plus tard (progressivement) perte de goût et odorat avec toux sèche et très léger rhume (nez qui coule mais pas bouché). La fièvre a duré 3/4 jours. Mon odorat et le goût est revenu après 2 semaines complètes. La toux a duré 3/4 semaines environ.	88.2	0	100	0	88.2	100
4291	1	1990	France	Paris	0	1	3/19/20 0:00	1	1	1	Toux puis perte de goût et d’odorat entièrement pendant près de 3 semaines, le goût et l’odorat reviennent petit à petit et la toux revient	87	10.3	100	0	76.7	100
4292	1	1975	France	Nogent/Marne	1	1	3/16/20 0:00	1	1	1	Fatigue Physique , fièvre à 40°, courbatures, pertes d'appétit, douleur au ventre, nausées, vomissement, fausse nasale complètement bouchée, sang qui coule lors du mouchage de nez, respiration compliquée car uniquement par la bouche	100	10.8	100	34.9	89.2	65.1
4295	1	1982	France	Pontoise	0	1	4/4/20 0:00	2	1	1	Fatigue intense pendant 2 jours puis maux de gorge avec fièvre peu intense (37,8 au maximum) avec essoufflement, toux tantôt sèche tantôt productive, faiblesse et fatigue sur 1semaine. Perte totale goût et odorat le 7avril. À ce jour, je ne les ai pas retrouvés.	75.2	0	84.1	2.8	75.2	81.3
4300	1	1988	France	Paris	1	1		1	1	1	Fièvre et toux grasse pendant 2 jours, puis perte d'odorat pendant 11 jours.	75.4	0			75.4
4302	1	1994	France		1	1	3/19/20 0:00	4	1	1		83.3	10	73.6	9.1	73.3	64.5
4305	1	1985	France	Marseille	0	1		1	1	1	Ca a commence par des courbatures puis fatigue mal de tete toux et fievre	80	83	100	0	-3	100
4307	1	1974	France	Paris	0	1	3/13/20 0:00	4	1	1	D'abord fatigue intense et maux de tête. Puis fièvre et toux deux-trois jours plus tard. Puis courbatures. Puis perte odorat et goût.	95.4	15.7	98.1	17.7	79.7	80.4
4310	1	1977	France	Nogent-Sur-Marne	0	1	3/8/20 0:00	8	1	1	Nez obstrué, très différent d'un rhume classique. Perte gout quelques jours après apparition des premiers symptômes. Fièvre: 38°C, sensation d'être beaucoup plus haute, tremblements.	91	13	91.6	10.2	78	81.4
4311	1	1992	France	Furdenheim	1	1		4	1	1		87.6	0	93.4	11.2	87.6	82.2
4313	1	1969	France	le raincy	0	1	3/20/20 0:00	8	1	1	nez qui coule, toux seche, douleur poitrine mal de tete fatique courbature toux grasse perte odorat	98.5	3.1	93.7	94.4	95.4	-0.7
4316	1	1991	france		0	1	3/17/20 0:00	2	1	1	Apparition de toux sèche puis asthénie ++ et céphalées. Une semaine après, anosmie et agueusie sans nez bouché . Enfin, sensation de brûlures pulmonaires avec céphalées, mal de gorge persistant, asthénie et diarrhées.	99.8	0	96.9	7.8	99.8	89.1
4322	1	1964	France	Les clayes sous bois	0	1	3/15/20 0:00	4	1	1	Maux de tête, courbatures, fièvre, toux, perte odorat puis goût	87.3	1.9	99.7	0	85.4	99.7
4323	1	1964	France	Paris	0	1		4	0	1	J1 (21 mars): légère fièvre 38C et fortes courbatures au dos, J2: légère fièvre 38, courbatures, mal de gorge, toux sèche, douleurs aux oreilles (bouchées), léger rhume (nez qui coule) J3-J6 mal de gorge, mal aux oreilles, léger rhume, toux, perte de l'odorat (je n'ai asp fais attention les jours précédents) J7: l'odorat revient progressivement; J10, douleurs aux oreilles disparait Jusqu'à J21, M…	67.4	1.5	70.2	71.4	65.9	-1.2
4330	1	1997	France	Lyon	0	1	3/28/20 0:00	1	1	1	Perte de l'odorat et du goût causant une baisse voire perte d'appétit	84.3	13.9	81.4	11	70.4	70.4
4331	1	1975	France	Marseille	1	1		2	1	1		85.5	4.6	97.1	9.2	80.9	87.9
4334	1	1977	France	Villeneuve-d'Ascq	0	1	3/18/20 0:00	4	1	1		99.4	0	93.7	0	99.4	93.7
4335	1	1990	France	Paris	0	1	3/13/20 0:00	1	1	1	Premièrement petite conjonctivite et légère fièvre. Fatigue courbatures. Perte soudaine du goût et de l’odorat, perte d’appétit et diarrhée Ensuite toux et souffle court. Pour terminer douleurs thoraciques	92.1	0	100	14.9	92.1	85.1
4337	1	1952	LA REUNION		1	1	3/4/20 0:00	4	1	1		76.7	1.9	81.6	0.8	74.8	80.8
4342	1	1972	France	France	0	1	3/30/20 0:00	4	1	1	Perte d odorat et de goût un dimanche midi alors que je l avais encore le matin. Le palet s est comme anesthésié... Drôle de sensation plus plus rien d un coup d un seul... Plus d odorat ni de goût	72	0	83.2	2.8	72	80.4
4343	1	1999	france	pfastatt	1	1	3/14/20 0:00	1	1	1		100	0	100	0	100	100
4345	1	1994	France	Paris	0	1	3/5/20 0:00	2	1	1	Conjonctivite avec toux puis appartition a 5-6jours du début des symptômes d'une anosmie et agueusie et à 7 jours de l'évolution dyspnee à l effort ayant dure 5jours.	92.7	7.6	87.6	6	85.1	81.6
4346	1	1995	France	Ivry sur seine	0	1		1	1	1	Nez qui coule d’abord puis anosmie et agueusie	100	2.7	96.4	76.3	97.3	20.1
4349	1	1991	France	Paris	0	1	3/24/20 0:00	4	1	1	D'abord courbatures et un peu de fièvre. Quelques jours plus tard, rhume avec nez qui coule. Après cela, perte se goût et odorat total pendant une bonne semaine.	99.1	0	100	0.3	99.1	99.7
4350	1	1976	France	Romainville	0	1	3/18/20 0:00	1	0	1	Mal de tête, courbatures, fièvre, fatigue, difficulté respiratoire, toux, modification de l’odorat	76.4	0	83.5	32.1	76.4	51.4
4351	1	1988	FRANCE	PARIS	0	1		4	0	1	Fatigue + rhume puis diarrhée + toux et j'ai mis un temps à réaliser la perte d'odorat (je m'étais rendue compte que quelque chose n'allait pas quand je mangeais des clémentines, quand je faisais des inhalations d'eucalyptus mais j'étais très fatiguée, j'ai compris aprés 2 jours)	100	0	81.3	70.6	100	10.7
4352	1	1986	France	Paris	0	1		1	1	1		77	0	100	46	77	54
4353	1	1987	France	Lyon	0	1	3/18/20 0:00	1	1	1	- Toux sèche - Fièvre - Nez bouché / qui coule - Courbature - Fatigue - Perte d'appétit + perte du goût + perte de l'odorat - Fatigue +++ - Souffle court - Fourmillement dans les membres - Perte d'équilibre - Nausée + Diarrhée - Douleur à la poitrine	99.4	0	96.5	0	99.4	96.5
4357	1	1979	France	Grezieu la Varenne	0	1	3/19/20 0:00	1	1	1	J’ai d’abord eu mal à la gorge fièvre et toux. Une fois arrêt mal de gorge + toux, perte du goût et de l’odorat. Le goût a commencé à revenir tout doucement après 8 jours, l’odoRat presque 2 semaines.	100	0	99.4	0	100	99.4
4359	1	1991	France	Paris	1	1		1	0	1	1. Courbatures / fatigue 2. Fièvres / maux de tête 3. Ballonnements / diarrhée 4. Toux sèche (légère) 5. Absence d'odorat / goût	72.3	22.6	83.5	16.9	49.7	66.6
4362	1	1968	France	Paris	0	1	3/13/20 0:00	4	1	1	J'ai subitement perdu l'odorat et le goût du jour au lendemain. Je retrouve un peu le goût mais pas l'odorat. j'ai eu avant ces symptomes (fin janvier) des symptmes grippaux (courbatures, grande fatigue et fièvre avec là ausis perte de goût et d'odorat. Le 13 mars, c'éatit différent, j'ai perdu l'odorat et le goût subitement. Depuis, j'ai parfois mal au nez et l'impression d'une sinusite permanen…	99.7	0.6	100	0	99.1	100
4365	1	1993	France	Paris	0	1	3/2/20 0:00	4	1	1	D’abord: fièvre, légère toux, maux de tête, fatigue, difficulté à respirer Puis: douleur poitrine, nez qui coule Finalement: perte goût et odorat	100	0	91.5	0	100	91.5
4367	1	1989	France	Pleumeur-Bodou	0	1	3/13/20 0:00	8	0	1		99.2	0.5	76.8	26.2	98.7	50.6
4372	1	1974	France	Pantin	1	1	3/9/20 0:00	1	1	1	Perte d'odorat de goût mal de crâne frissons fièvre courbatures essouflement toux sèche fatigue fatigue fatigue 3 semaines necessaires pour retrouver un début de forme 2 semaines pour retrouver l'appétit toujours sans odorat ni goût	99.4	0.6	99.4	0	98.8	99.4
4373	1	1992	France	Asnières sur seine	0	1		1	1	1	1. Mal de tête 2. Fièvre, fatigue et courbature 3. Perte odorat & goût 4. Souffle court	100	0	100	0	100	100
4374	1	1995	France	Paris	0	1	3/18/20 0:00	1	1	1	Tout d’abord diarrhée, toux et gêne au niveau des bronches. Ensuite deux jours après les premiers symptômes disparition brutale du goût et de l’odorat (en une seconde plus rien), épuisement, diarrhée, toujours toux sèche, légère fièvre, courbatures...	86.4	0	100	0	86.4	100
4381	1	1990	France	Paris	0	1	3/18/20 0:00	1	1	1	Toux, puis perte de goût et d’odorat, puis grosse fatigue	100	2.7	100	11.5	97.3	88.5
4384	1	1957	France	Paris	0	1	3/22/20 0:00	4	1	1	Toux grasse puis perte d'odorat et goût pendant 5 jours et fièvre légère	99.8	0.4	98.7	17.5	99.4	81.2
4387	1	1998	France	Pont l'abbé	0	1	3/26/20 0:00	1	1	1	Arrivée des premiers symptômes le 26/03 : durée : 3 jours. Puis apparation le 28/03 d'une perte de goût et d'odorat, non retrouvée depuis (nous sommes le 14/04)	100	0	100	0	100	100
4390	1	1978	France		0	1	4/5/20 0:00	2	1	1		100	0.2	100	51.3	99.8	48.7
4391	1	1954	France	Colombes	0	1	3/20/20 0:00	1	1	1	perte subite d'odorat et de goût et perte d'appétit deux jours après: nausées , diarrhée, fatigue	76.3	0	99.5	5.4	76.3	94.1
4393	1	1983	France		1	1	3/18/20 0:00	4	1	1		82.2	0.3	65.6	0.3	81.9	65.3
4396	1	1990	FRANCE	ACCONS	0	1		4	1	1	1 - Mal de gorge / Nez qui coule 2 - Diarrhée 3 - Perte Goût / Odorat	73.9	0.2	73.9	7.5	73.7	66.4
4397	1	1965	France	Accons	0	1		1	1	1	1-courbatures 2-Fatigue 3-Diarhée puis perte goût et odorat	88.7	2.7	83.6	2.7	86	80.9
4399	1	1971	France	Lyon	0	1		1	1	1	1toux 2 Diarrhée 3 maux de tête 4 nez qui coule 5 maux de gorge 6 fatigue 7 perte odorat + goût 8 problème respiration 9 courbature 10 douleurs poitrine	100	0.9	100	3.8	99.1	96.2
4401	1	1976	France		0	1	3/31/20 0:00	4	1	1		100	0	99.7	0	100	99.7
4402	1	1958	france	palaiseau	0	1	3/16/20 0:00	1	1	0	très froid au début avec courbatures et frissons puis fièvre 38 et mal de ventre avec diarrhée et modification du goût pendant trois jours et ensuite plusieurs jours pour récupérer.	99.7	100	100	53.2	-0.3	46.8
4404	1	1982	France	Perigneux	0	1	3/16/20 0:00	4	1	1		97.3	2.3			95
4405	1	1995	France	Lyon	0	1	3/21/20 0:00	4	1	1	Perte de goût et d’odorat Puis fatigue Puis essoufflement et douleurs thoraciques Le goût et l’odorat sont revenus au bout de 8 jours, les douleurs thoraciques et la fatigue ont duré un peu plus longtemps. fin des symptômes au bout de deux semaines	98.2	0.6	98.2	2.7	97.6	95.5
4406	1	1967	France	Bagnolet	0	1	4/3/20 0:00	1	1	1	Les symptômes sont apparus avec des maux de tête, les sinus encombrés, le nez qui coule, la voix enrouée et très rapidement, le constat de la perte d'odorat et du gout. Puis le mal de gorge est apparu et la fatigue.	82.6	1.2	86.2	22.9	81.4	63.3
4410	1	1986	France	Courbevoie	0	1	3/20/20 0:00	1	1	1	Fièvre, nez encombré (type sinusite) perte goût et odorat	91.5	2.4			89.1
4412	1	1986	France	Lyon	1	1	3/31/20 0:00	1	1	1	Fièvre importante pendant 4 jours, avec courbatures les 2 premiers jours. Puis, ces symptômes ont disparu pour laisser place à une grosse fatigue (1 semaine) en même temps que la perte d'odorat et la modification du goût. Ces deux derniers symptômes ont évolué favorablement ces derniers jours.	100	13.8	100	85.1	86.2	14.9
4413	1	1971	France	Paris 3e	1	1	4/3/20 0:00	4	1	1	Le jeudi 2 avril je suis rentré chez moi, je me suis fait 1 thé chaud + biscuits. A la fin de mon thé, je n’avais plus de goût ni d’odorat (j’ai testé tous les alcools medicaux et déodorants que j’avais chez moi, je n’avais aucun odorat).	82.6	0	93.1	0	82.6	93.1
4415	1	1965	France	LYON	1	1	3/5/20 0:00	4	1	1	d'abord une grande fatigue pendant une dizaine de jour puis perte de gout et d'odorat.	89.6	9.9	90.2	11.1	79.7	79.1
4416	1	1996	France	Paris	0	1	4/3/20 0:00	4	1	1	Maux de gorge, rhume/nez qui coule, toux grasse, maux de tête aléatoires, perte complète de goût et d'odorat depuis 1semaine, combinaison maux de tête et nausées depuis 2 jours, l'odorat commence à revenir au bout d'1 semaine, le goût toujours pas. Fatigue forte pendant une semaine en même temps que la perte de goût et d odorat.	100	2.2	100	0	97.8	100
4417	1	1989	France		1	1	3/6/20 0:00	5	1	1	Douleurs pulmonaires, asthenie, courbatures.. puis 10 j plus tard perte odorat a 100%, gout en partie, mal de crane regulier, diarhée..	100	0	100	33.9	100	66.1
4419	1	1962	France	SOLESMES Sarthe	0	1	4/18/20 0:00	1	1	0	Diarrhée puis fièvre frissons courbatures et toux sèche Mal de crâne à j 3 Fièvre et perte du goût à j8 Douleurs abdominales à j10 et j 12	64.4	62.5	83.1	4.5	1.9	78.6
4421	1	1997	France	Val d'Oise	1	1	3/23/20 0:00	1	1	1	Période de fatigue et de congestion dans le nez pendant quelques jours. Puis très longue période de perte totale du goût et de l'odorat	96.8	5.4	93.2	14.7	91.4	78.5
4423	1	1952	France	Lyon	1	1	3/22/20 0:00	4	1	0	22mars:perte de goût subitement Puis fièvre oscillante 37,7 puis fatigué puis diarrhée,vertiges , perte poids 3 kg	82.4	1.1	86.7	28.5	81.3	58.2
4424	1	1993	France	Lyon	0	1	3/27/20 0:00	2	0	1	Nez bouché, diarrhée, douleurs abdominale Migraine Perte d'odorat Fatigue, mal de gorge, perte d'appétit	100	0	100	45.2	100	54.8
4426	1	1986	France	Genève	0	1	3/17/20 0:00	1	1	1	Mal de gorge > maux de tête > fatigue > nez et poumons qui brulent > perte gout et odorat > nez qui coule	100	0	100	52	100	48
4428	1	1995	France	Rennes	1	1	3/10/20 0:00	4	0	1	Évolution en cycle, une montée des symptômes sur 1 ou 2 jours, un plateau sur 3/4 jours, une redescente sur 1 ou 2 jours. Changement de symptômes (disparitions parfois, ajout de nouveaux symptômes souvent).	36.2	0	50.6	53	36.2	-2.4
4429	1	1986	France	Avion	1	1	3/20/20 0:00	1	1	1	D'abord la fatigue et courbatures puis la perte brutale de l'odorat et du goût.	73	0	87.6	0	73	87.6
4430	1	1996	France	Paris	1	1	3/21/20 0:00	4	1	1	Légers maux de tête pendant une journée. Légers frissonnements/courbatures pendant 3 jours. Puis perte complète d'odorat et partielle de goût, qui se dissipe petit à petit depuis	70.7	4.1	68.5	43.6	66.6	24.9
4432	1	1980	France	Salagnon	0	1		4	1	0	Toux sèche et mal de gorge pendant 20 jours, puis 3 jours de migraine et courbatures intenses (j'ai dormi ces 3 jours). Peu de fièvre (38). Nausées, perte de goût mais pas de perte d'odorat	59.9	50.3	76.5	51	9.6	25.5
4435	1	1987	France	Allinges	1	1	3/27/20 0:00	1	1	1		93	3.2	98.1	42.4	89.8	55.7
4436	1	1965	France	En montagne	0	1	3/2/20 0:00	4	1	1	Sur plusieurs semaines, presque un symptôme à la fois.	96.9	0.8	97.8	10.2	96.1	87.6
4437	1	1993	France	Lille	0	1	4/5/20 0:00	2	1	1	Premier jour courbatures céphalées sans fièvre et nausées Deuxième et troisième jour quasiment aucun symptôme hormis fatigue 4eme jour anosmie totale sans obstruction nasale, altération du goût également et douleur nasale (sensation d'avoir inhalé de l'eau chlorée) Actuellement à J8 persistance de cette gène nasale, réapparition progressive des odeurs et du goût. Fatigue persistante	74.2	0	81.6	11.1	74.2	70.5
4438	1	1994	France	Paris	1	1	2/8/20 0:00	4	1	0	D'abord fièvre et courbature assez forte au réveil le samedi matin comme pour une gripper normale. Petit à petit, j'ai commencé à tousser et mon goût à s'altérer. Ma toux était assez douloureuse, suffisamment pour m'empêcher de dormir. A partir du mardi j'ai commencé à avoir une sérieuse altération du goût. Pas une perte de goût à proprement parler mais j'avais constamment un goût très amère et d…	37.8	17.8	87.1	31.4	20	55.7
4441	1	1991	France	Paris	0	1	3/24/20 0:00	1	1	1	Fatigue Nez qui coule Diarrhée Modification de l'odorat et Modification du goût des aliments Perte d'appétit et Perte d'appétit	66.4	4.8	75.7	36.8	61.6	38.9
4442	1	1955	France	Lyon	0	1	4/1/20 0:00	2	1	1		100	0	100	19.3	100	80.7
4443	1	1984	France	Beaufort en vallee	1	1	3/18/20 0:00	1	1	0	Au commencement , c’était les douleurs à la poitrine , le souffle court puis la fièvre et les courbatures et cela a fini avec la perte de goût	88.1	90	98.4	1.3	-1.9	97.1
4448	1	1982	France	PARIS	1	1	3/19/20 0:00	1	1	1	J'ai ressenti dans un premier temps les douleurs à la poitrine et au crâne ainsi que les difficultés à respirer. Puis 4 jours plus tard une très forte fatigue avec courbatures accompagné de toux. Par la suite, j'ai eu le nez qui coule, les diarrhées. Enfin perte d'odorat et du goût environ 10 jours après l'apparition des premiers symptomes.	68.7	0	76.8	0	68.7	76.8
4453	1	1994	France	Paris	0	1		4	1	1	D’abord fatigué avec maux de tête et courbatures et quelques jours plus tard perte d’odorat et de goût.	93	0.3	100	15.2	92.7	84.8
4457	1	1978	France	Toulouse	1	1	3/15/20 0:00	1	1	1	La perte de l odorat , le goût ainsi que le poids sur la poitrine sont survenus au bout de 8 jours après les premier symptômes.	4.8	3.9	100	1.2	0.9	98.8
4462	1	1994	France	Créteil	0	1	3/15/20 0:00	1	0	1	Fièvre 1 journée, maux de tête pendant 2 jours et perte d'odorat 3 semaines complètes puis odorat revenu partiellement	88.8	0.2	88.9	88.6	88.6	0.3
4465	1	1971	France	Paris	0	1	3/21/20 0:00	4	1	1	Légère fièvre pendant 2 jours, puis 4 jours après perte totale de l’odorat et modification du goût pendant 9 jours	100	0	100	27.3	100	72.7
4466	1	1995	France		0	1	4/5/20 0:00	2	1	1		100	0	88.5	18.8	100	69.7
4467	1	1991	France	Paris	1	1	4/8/20 0:00	1	1	1		100	0	99.7	0.1	100	99.6
4472	1	1969	United Kingdom	London	0	1		1	1	1	Jour 1 : Courbatures, maux de tête, fatigue puis Jour 4 : perte totale du goût et odorat en plus des autres symptômes cités. La perte du goût et odorat a duré une douzaine de jours.	100	0.5	100	0.4	99.5	99.6
4473	1	1996	France	Beauvais	0	1	4/4/20 0:00	2	1	1		98.8	8.8	100	41.9	90	58.1
4476	1	1974	France	Genay	1	1	3/14/20 0:00	1	1	1		100	0	92.4	6.1	100	86.3
4477	1	1959	FRANCE		0	1		4	1	1	simultanés	100	0.2	99.8	0.8	99.8	99
4478	1	1947	France	Nantes	0	1	3/13/20 0:00	2	1	1	Diarrhée, 1 jour de fièvre (38,4), toux modérée, perte goût et odorat	40.2	0.9	72.2	0.5	39.3	71.7
4479	1	1987	France	Paris	0	1	3/16/20 0:00	4	0	1	1/Nausée, vomissement diarrhée 2/ lendemain matin > fièvre, fatigue, courbatures et perte d appétit pendant 3/4 jours ces symptomes ont persisté Après quelques jours je me suis rendue compte de la perte totale d'odorat. C'est revenu au bout de 15 jours	86.5	10.2	81.9	59.5	76.3	22.4
4480	1	1996	France	Lyon	0	1	3/19/20 0:00	4	1	1		90	96.1	100	10.9	-6.1	89.1
4481	1	1984	France	Rennes	1	1	3/24/20 0:00	4	1	1	Fièvre/mal de crâne (à partir du 22 mars et durant les 3 premiers jours), toux sèche/mal de gorge/fatigue (les 4 jours suivants), courbatures/souffle court/fatigue/crachat (les 7 jours suivants), modification de l'odorat et du goût/nez qui coule/crachat (les 6 jours suivants)	56.2	0	65.8	17.7	56.2	48.1
4482	1	1997	france	lagny sur marne	0	1	3/22/20 0:00	4	0	1	le 22/03 : anosmie et agueusie totale pour tous les aliments, pas de fièvre, courbatures présentes et sensation de fatigue au bout de 3 semaines reprise de l'odorat et du goût progressivement pour certaines aliments. Aujourd'hui le 14/04 : anosmie et agueusie présentes pour les aliments peu prononcés. plus de courbatures et bon état général	100	0.1	100	0.4	99.9	99.6
4485	1	1990	united kingdom		0	1	3/22/20 0:00	4	1	1	Muscle Pain (15-16/March), Sore Throat and runny nose (16-17/March), Change of smell ( 22/March), headache and fever (22-26/March), high fever (above 39degC) (28-29-30-31/March) with shortness of breath and chest tightness (28-29/March), fever (above 38degC) (1-2-3-4/April), end of symptoms on the 5th of April.	99.9	0.2	99.9	0.1	99.7	99.8
4486	1	1965	France	Bordeaux	1	1	3/21/20 0:00	1	1	1	En premier lieu courbatures et fatigue qui a persisté pendant 15 jours, tout comme la perte d’appétit avec légère perte de poids. La perte de goût et de l’odorat est apparue au bout de 7 jours et a duré 3/4 jours, même si je n’ai pas tout à fait retrouvé ces deux sens. Je garde une sensation de picotement sur le bout de la langue et sur le palais! Les autres symptômes ont été ponctuels et peu vio…	98.8	0	98.1	10.7	98.8	87.4
4487	1	1964	FRANCE	JUVISY SUR ORGE	0	1		4	1	1	Le mal de crâne a précédé la fièvre et la toux. Il me semble que la diarrhée est survenue avant le mal de crâne. Le dernier symptôme a été l'anosmie.	99.7	0.2	86.6	48.9	99.5	37.7
4491	1	1983	france	paris	0	1	3/16/20 0:00	1	1	1	d'abord mal de gorge puis mal de crâne puis disparition du goût et de l'odorat	80.5	0.2	98.8	0.8	80.3	98
4493	1	1971	France	Paris	1	1	4/12/20 0:00	1	0	1	D'abord maux de tête, fièvre et maux de gorge, puis douleurs thoraciques et toux et enfin perte de l'odorat	93.1	0	90.6	81.4	93.1	9.2
4496	1	1979	France	Lyon	1	1		4	1	1		91.6	1.5	92.2	2	90.1	90.2
4499	1	1984	France	Paris	1	1	3/19/20 0:00	1	1	1	1. Rhume 2. Fatigue 3. Courbatures 4. Modification de l'odorat 5. Modification du goût des aliments	100	0.5	99.2	99.5	99.5	-0.3
4500	1	1984	France	Paris	0	1	3/20/20 0:00	4	1	1	J’ai tout d’abord perdu le goût et 3 jours après après avoir fait du sport je n’ai pas réussi à reprendre mon souffle, le lendemain et durant 10 jours j’ai ressentis une très grande fatigue, impossible de me levée. Très peu d’appétit j’ai perdu 5 kg, des nausées le matin, au bout de 6 jours environ le goût et revenu puis l’odorat petit à petit. J’ai commencé à pourvoir me relever et retrouver un …	98.8	7.6	77.5	5.1	91.2	72.4
4501	1	1971	France (Est)	Strasbbourg	1	1	2/10/20 0:00	8	1	1	Agueusie partielle - Anosmie 95% - Perte de poids	100	0.4	99.9	47.1	99.6	52.8
4503	1	1989	France	Wasserbourg	0	1	3/17/20 0:00	1	1	1		100	0.8	100	0	99.2	100
4508	1	1985	France	Lille	1	1	3/29/20 0:00	1	1	1	Mal de crâne / Fièvre / Courbatures Douleur abdominale / à la poitrine Perte de goût / odorat Fatigue Toux sèche / Difficultés à respirer Nausée / Diarrhée	96.5	6.1	91.2	25.9	90.4	65.3
4509	1	1973	France	Montrouge	1	1	3/25/20 0:00	4	1	1		100	0	98.8	0	100	98.8
4510	1	1972	france		1	1	3/30/20 0:00	1	1	1	Symptomes tous faibles. Ordre : fatigue>fièvre>mal de gorge - céphalée - toux > douleurs abdominales, douleur aux bronches affaiblissement odorat/gout progressif, apparition difficile à situer, plutôt vers la fin, a perduré après la fin des symptomes	47.1	15	75	25.1	32.1	49.9
4513	1	1977	France	Mulhouse	0	1	3/7/20 0:00	8	1	1	Mal de gorge . Le lendemain fievre. Le lendemain mal de tete. Menstruations pendant 4 semaines. 5 jours de fievre. Puis 6 jours de nausées vertige. Perte totale de gout eg d odorat depuis 6 semaines. J ai encore mal a la tête et la gorge très sèche. Des douleurs dans la cage thoracique au quotidien. Meme la nuit	95.9	0	90.7	0	95.9	90.7
4515	1	1979	France	Paris	1	1	3/16/20 0:00	4	1	1	1/ Mal de gorge 2/ fièvre + mal de tête et courbature 3/ pression sur la Poitrine et perte du goût/odorat Goût et odorat sont partis 5/6jours après les 1ers symptômes et sont réapparus après 5 jours. La fièvre/courbature n’ont duré que les 3/4 premiers jours. Le mal de gorge n’a duré que les deux premiers jours. La pression sur la poitrine est apparu au bout de 4/5 jours et a duré jusqu’au treizi…	51.6	0	72.3	2.1	51.6	70.2
4516	1	1973	France		0	1		2	1	1	Nez bouche	96.5	1.9	98.8	8.6	94.6	90.2
4518	1	1973	France		1	1	3/26/20 0:00	4	1	1		74.9	0	75.2	2.5	74.9	72.7
4523	1	1969	France	Evian les bains	0	1	3/23/20 0:00	1	1	1	-Sensation d'inconfort respiratoire léger et toux sèche pendant quelques jours sans fièvre -puis fièvre et courbatures durant 2 à 3 jours accompagnées d'une toux modérée -puis pendant 6 jours, fatigue marquée sans fièvre, accompagnée d'une toux modérée mais d'une perte quasi totale de gout et d'odorat - les pertes de gout et d'odorat ont duré environ 15 jours	83.5	5.2	84.7	12.2	78.3	72.5
4526	1	1976	France	Paris	1	1	3/17/20 0:00	1	1	1	La perte du goût et de l'odorat a duré 8 jours. La gêne respiratoire plus de 3 semaines	99.9	0.2	100	0	99.7	100
4531	1	1978	France	Paris	1	1	3/13/20 0:00	4	1	1	Je suis rentré du travail le vend. 13 mars plus fatigué que d'habitude, le sam. 14 mars j'était grippé (fatigue + courbatures et des ganglions derrière l'oreille gonflés, signe d'une infection il me semble ce qui m'a mis en alerte) j'ai passé le week end au repos, à boire beaucoup de tisane car à la TV on venait de dire d'éviter les anti inflamatoires. Le lundi 16 j'allais mieux, je n'avais plus …	100	0	100	2.7	100	97.3
4537	1	1966	FRANCE	PARIS	1	1	3/29/20 0:00	6	1	1	24 heures de fièvre 39 degrés Puis nez qui coule et forte démangeaison dans le nez Très forte sécheresse réveil plusieurs fois par nuit pour boire très desséché Et ensuite perte goût et odorat	86.1	3	81.8	12.4	83.1	69.4
4552	1	1995	France	Reims	0	1	3/27/20 0:00	2	1	1	D’abord de la diarrhée. Enfin le vendredi indiquée une sensation de chaleur, hyperthermie, nez bouché et courbatures. Le samedi, dimanche et lundi : des douleurs thoraco-abdo à type de compressions, toujours hypertherme. Des troubles du goût commence dès le samedi, toujours pas de reprise totale du goût à ce jour. Depuis le mardi : apyrétique et simplement une toux persistante également.	86.1	0	100	10.6	86.1	89.4
4553	1	1950	France		0	1	3/27/20 0:00	4	1	1		97.6	4.8	99.7	9.4	92.8	90.3
4554	1	1957	France	Sainte-Adresse	0	1	3/31/20 0:00	3	1	1	Au début un peu de fièvre, courbatures, toux sèche, pertes goût et odorat. A partir du 6 ème jour forte fièvre 39/9, diarrhées, toux non stop.	100	0.5	100	0	99.5	100
4555	1	1952	France	Albertville	0	1		1	0	1	Toux grasse nez qui coule douleur au crâne avec démangeaisons fièvre grande fatigue douleur abdominale	98.5	12.1	98.8	100	86.4	-1.2
4557	1	1999	France	St Denis	0	1	3/22/20 0:00	4	1	1	Perte de goût et odorat Courbatures, fatigue Maux de tête Douleur à la poitrine	100	0	100	0	100	100
4558	1	1992	France	Cambrin	0	1	3/29/20 0:00	2	0	1		100	10.8	100	52.9	89.2	47.1
4559	1	1987	France	Pont Saint Martin	0	1	3/30/20 0:00	4	1	1	Nez qui coule, toux sèche, modification de l'odorat et du goût	95.5	0	92.9	0.4	95.5	92.5
4562	1	1984	France	Levallois-Perret	1	1	3/13/20 0:00	4	1	1	1) TOUX SECHE +Fièvre aleatoire 38,2 degree celscius pendant 3 jours 2) FATIGUE 5 jours + perte d'appetit + douleurs aux reins 3) Disparition gout et odorat au bout du 8ème jour	95.2	2.6	96.5	1.1	92.6	95.4
4564	1	1999	France	Arras (62000)	1	1	3/13/20 0:00	4	1	1	Perte du goût et de l’odorat simultanée	100	0.9	97.9	1.8	99.1	96.1
4566	1	1961	France	FONDETTES	0	1	3/19/20 0:00	4	1	1	anosmie (complète) et agueusie ont duré 3 jours, la toux, trois semaines	83	4.9	97	0.9	78.1	96.1
4570	1	1984	France	Paris	0	1	3/17/20 0:00	1	1	1	17 mars : fatigue intense, impression de fièvre (mais maximum 37.8). 18 mars : mal aux sinus, mal à la tête, mal aux yeux, odorat modifié A partir du 19 mars : perte totale du goût et de l'odorat A partir du 6 avril (environ) : l'odorat revient TRES légèrement Au 14 avril : odorat et goût pas rétablis à 100% mais cela continue de s'améliorer.	100	0	99.7	0	100	99.7
4571	1	1982	France	Rueil-Malmaison	1	1	4/2/20 0:00	4	1	1	Nez qui coule + éternuements durant 1 semaine avant l'apparition des autres symptômes. Au 02/04 -> Fièvre + maux de tête + fatigue + courbatures durant 3 jours. Au 05/04 -> symptômes persistent + perte goût + odorat. Diminution des symptômes à compter du 10/04. Fin des symptômes au 14/04, reprise du goût et odorat partiellement.	100	0	100	0	100	100
4578	1	1985	France	Nantes	1	1	4/8/20 0:00	2	1	1	Apparition brutale d’une anosmie totale + agueusie. Persistance depuis une semaine	99.1	0	97	4.8	99.1	92.2
4579	1	1969	France	Strasbourg	0	1	3/26/20 0:00	4	1	1	D'abord fièvre 38.5 pendant quelques heures, puis toux sèche pendant 48h. Forte fatigué 5 jours et très grosse fatigue 1 jour, 9 jours après 1ers symptômes	89.9	0.8	100	26.5	89.1	73.5
4580	1	1974	France	Paris	0	1	3/15/20 0:00	2	1	1	Durant une semaine, fièvre 38, toux sèche, mal de tête, puis au bout d’une semaine perte goût et odorat et difficultés respiratoires, Le goût est revenu au bout de 7/10 jours et l’odorat peine à revenir Les difficultés respiratoires disparaissent puis reviennent et ce 4 fois	82.4	0	87	6.2	82.4	80.8
4583	1	1968	France	Grenoble	0	1		2	1	1	Fatigue intense puis fièvre et douleurs thoraciques 24 h après puis perte totale gout et odorat 3 jours plus tard	77.2	0	100	0	77.2	100
4586	1	1975	France	STRASBOURG	1	1	3/16/20 0:00	4	0	1		99.7	0.2	99.9	99.7	99.5	0.2
4587	1	1986	France	Lievin	1	1	3/23/20 0:00	1	1	1	Pertes de goût et d’odorat, douleur au crâne et à la face, toux, température au dessus de 38 allant jusque 40 (pendant une semaine)	78.4	0	84.2	0	78.4	84.2
4592	1	1985	FRANCE	PARIS	0	1	3/16/20 0:00	1	1	1	Fièvre/Courbature/Fatigue/Modification goût/Odeur/perte d'appétit/ douleur poitrine/ Douleur abdominale/ difficulté à respirer/Toux sèche/ diarrhée/	85.5	0	87.9	4.8	85.5	83.1
4593	1	1974	France	Gueberschwihr	0	1	4/4/20 0:00	2	1	1	Début courbature température 38 ,rhino-pharyngite Perte goût et odorat au 3ieme jour Grande fatigue	69.9	0.8	94	0.6	69.1	93.4
4595	1	1981	France	Villars les dombes	0	1	3/17/20 0:00	1	1	1	11mars maux de gorges. 12 et 13 mars maux de ventre diarrhée. 14 mars ras. 15 mars fièvre courbatures maux de tête ventre... 17 mars essoufflements. 18 mars perte de goût et odorat ajouté aux autres symptômes.... durant environ 15/20 jours.	100	0	100	0	100	100
4596	1	1999	France	Mougins	0	1		4	1	1	Rhume Puis perte d odorat et de goût	97.9	1.2	100	3.3	96.7	96.7
4602	1	1996	France	Paris	0	1	3/13/20 0:00	4	1	1	1) toux seche 2) nervosité, sueurs froides, fatigue 3) toux seche et fievre 4) toux grasse 5) perte gout et odorat totale 6) migraines et douleurs dans la nuque	73	0	100	24	73	76
4603	1	1964	France	Paris	0	1	3/13/20 0:00	1	1	1	Mal de gorge puis les autres symptômes ont suivi tous ensemble.	92.3	2.9	96.8	11	89.4	85.8
4604	1	1962	France	Toulouse	0	1	3/23/20 0:00	2	1	1	Tout d’abord douleur vive dans le haut du dos et perte très brutale en 2 heures de l’odorat et du goût .une fatigue très légère s’est installée.	95	0	97.6	0	95	97.6
4606	1	1984	France	PANTIN	1	1		1	1	1		99.5	0	100	0.2	99.5	99.8
4608	1	1981	France	ST EGREVE	0	1	3/25/20 0:00	2	0	1	Toux puis courbature puis fièvre puis perte d’odorat et goût puis fatigue puis urticaire	100	0.3	1.5	0	99.7	1.5
4613	1	1964	France	Châtillon-Coligny	0	1	3/23/20 0:00	5	0	1	Progressivement : Gêne dans le nez, la gorge, bouts des doigts bleus, grande fatigue, tête broyée et impression de tomber sans vrai trouble de l’équilibre, et hypothermie ( entre 34,9 et 35,5 max, thermomètre contrôlé)	100	11	97.6	9.7	89	87.9
4618	1	1974	France	Paris	1	1	4/2/20 0:00	1	1	1	02/04/20 Démangeaison pulmonaire 03/04 au 04/04 fièvre nocturne, transpiration 04/04 au 07/04 aucune fièvre mais peu de sommeil, environ 3 heures par nuit, car réveillé chaque nuit vers 3h30 du matin trempé de transpiration mais pas de température. 04/04 apparition d'une toux sèche qui va durer jusqu'au 09/04 puis devenir légèrement grasse. Lundi 06/04 en fin de matinée perte totale du goût et de…	100	2.7	100	0.2	97.3	99.8
4619	1	1971	France	69008 - LYON 8E ARRONDISSEMENT	0	1	3/24/20 0:00	1	1	1	fièvre très modérée pendant deux jours (38,5°C), puis perte complète de l'odorat avec modification du goût et épuisement complet pendant 10jours.	99	0.9	98.8	40.1	98.1	58.7
4620	1	1974	France	Paris	0	1	3/23/20 0:00	1	1	1	Début avec un simple rhume suivi d’une perte totale du goût et de l’odorat, puis de douleurs dans la poitrine et d’oppression et d’une fatigue croissante et persistante.	89	0	89	0.1	89	88.9
4622	1	1978	France	Lille	0	1	3/16/20 0:00	2	1	1	Tout à commencer par des problèmes intestinaux puis apparition d'une toux sèche suivi deux jours après par de la fièvre (38,5°), anorexie, au bout de 5 jours, plus aucun goût ni odeur (même pas la couche de ma fille !)	99.6	0.8	99.8	0.7	98.8	99.1
4626	1	1986	France	Nancy	0	1	3/25/20 0:00	2	1	1	Nez qui coule, petite toux sèche puis fièvre. La fatigue et la perte du goût et de l’odorat sont arrivées 2-3 jours après.	97.3	2.1	85.4	14.9	95.2	70.5
4627	1	1974	France	CHATILLON	0	1	3/20/20 0:00	4	1	1		92.9	3.6	99.5	15	89.3	84.5
4628	1	1968	France	Charenton le Pont	0	1	3/24/20 0:00	1	1	1	Depuis 3 semaines perte de gout et d'odorat	93.8	10.1			83.7
4630	1	1974	France	Plaisir	1	1	3/14/20 0:00	4	1	1	Fievre et douleurs: une semaine. Grande fatigue: trois semaines. Pertes d’odorat et gout persistentes a ce jour	94.9	0	82.4	0	94.9	82.4
4633	1	1984	France	Arras	0	1	4/3/20 0:00	2	1	1		100	0	99.7	0	100	99.7
4634	1	1993	France		1	1	3/17/20 0:00	4	1	1		97.3	21.3	90.7	19.4	76	71.3
4636	1	1958	France	Nice	0	1	3/16/20 0:00	4	1	1	Legers, forts moins fort	96.5	31.8	97.5	31.2	64.7	66.3
4638	1	1979	France	Paris	1	1	3/19/20 0:00	1	1	1		92.3	9.2	95.9	5.6	83.1	90.3
4640	1	1958	France	Paris	1	1	3/11/20 0:00	4	1	1	Fièvre mal de gorge courbatures puis tous les autres symptômes dont perte brève de connaissance	76.9	0	83.9	4.3	76.9	79.6
4641	1	1966	France	Montreuil	1	1	3/17/20 0:00	1	0	1	D'abord des symptômes ponctuels qui n'avaient rien de particulier, tel que diarrhée. Le samedi 14/03, perte ponctuelle d'odorat durant la journée, sans avoir le nez pris, qui m'a surpris. Ensuite, le nez qui coule dans la gorge (très épais et non liquide), qui m'a provoqué la toux. Diagnostiqué le 20/03 avec ma femme alors que j'accompagnais celle-ci chez le médecin pour des maux de tête très int…	63.9	0	70.9	70	63.9	0.9
4642	1	1965	FRANCE	RENNES	0	1	3/13/20 0:00	4	1	1	Mal de gorge, Toux sèche, Perte de goût et d'odorat, Perte d'appétit, Fièvre, Maux de tête. 6J d'apparition/accalmie des signes puis reprise de Fièvre, Essoufflement et Fatigue pendant 3J. Démangeaisons vers le milieu de l'épisode et qui a duré jusqu'il y a 10J. Retour du goût il y a 10J et de l'odorat il y a 6J.	99.2	0.7	55.6	0.3	98.5	55.3
4649	1	1976	France	95420 - MAGNY EN VEXIN	0	1	3/29/20 0:00	1	1	1	1 semaine léger, coup de barre sévère à J7 puis pendant 5 jours et aujourd'hui au 23 ème jours c est encore très fatigué, maux de tête, synus, qqs problèmes à trouver mes mots, vertiges leger	82.8	24.2	81.6	16.5	58.6	65.1
4650	1	1954	France	Marseille	0	1	3/26/20 0:00	1	0	1		91.3	2.8	95.1	1.9	88.5	93.2
4655	1	1985	France	PARIS	1	1	3/16/20 0:00	4	1	1		75.6	2.9	87	14.3	72.7	72.7
4660	1	1980	france	paris	1	1	3/15/20 0:00	1	1	1		79.4	0	81.8	0	79.4	81.8
4661	1	1961	France	Lyon	1	1	3/12/20 0:00	1	0	1	Quelques lignes de fièvre une semaine après les premiers symptômes, pendant quelques jours. État de grande fatigue générale pendant une vingtaine de jours, en diminution mais pas complètement disparue. Fortes courbatures pendant une dizaine de jours. Toux persistante, Apparue la première semaine et disparue presque totalement au bout de trente jours environ. Perte de l’odorat à partir de la deuxi…	81.9	0	88.7	66.2	81.9	22.5
4664	1	1986	France	Paris	0	1	3/21/20 0:00	4	0	1	Fatigue puis 2 jours après perte de l’odorat	79.6	0	95.2	70.2	79.6	25
4673	1	1967	France	Colombes	1	1	3/8/20 0:00	4	1	1	1 3 jours de nez qui coule avec fièvre très légère et toux sèche rare 2 rien 5eme jour perte de goût et odorat pendant une semaine A partir du 5ème jour deux semaines de fatigue + douleurs intermittentes à la poitrine + parfois toux sèche	93.2	12.2	89.8	2.5	81	87.3
4674	1	1984	France	Paris	1	1	3/18/20 0:00	7	1	1	Mal de gorge first / headache / perte de l’odorat et du goût	0	0	82.9	0	0	82.9
4675	1	1965	France		0	1		1	1	1	beaucoup d’éternuements les premiers jours, un peu de fièvre, courbatures et grande fatigue, ensuite perte du goût et odeur,	100	12.1	99.4	2.4	87.9	97
4678	1	1982	France	Paris	1	1	4/6/20 0:00	1	1	0		98.1	78.3	100	32.3	19.8	67.7
4681	1	1958	France		0	1		1	0	1		83.9	2.7	80.9	6.4	81.2	74.5
4682	1	1975	France		0	1		2	1	1	Perte d'odorat/gout et fatigue	100	0	100	0.1	100	99.9
4688	1	1972	France		1	1	4/4/20 0:00	1	0	1		100	4.4	100	100	95.6	0
4689	1	1987	France	Paris	1	1	3/16/20 0:00	1	1	1	La toux sèche et les douleurs thoraciques ont duré 1 mois. La perte de goût et d'odorat est survenu au bout de trois jours et n'a duré que sept jours.	73.4	0.4	93.8	20.8	73	73
4690	1	1971	France	PARIS	1	1		7	1	1	Toux puis perte de gout et d'odorat	80.9	14.4	85.1	6.6	66.5	78.5
4692	1	1978	France	Paris	0	1	3/24/20 0:00	1	1	1	D'abord l perte de goût Et d'odorat, une fatigue légère trois jours apres, une toux et difficultés respiratoires puis une très grosse fatigue pendant 8j	100	0	100	17.1	100	82.9
4694	1	1986	France	Troyes	0	1	3/23/20 0:00	2	1	1	Perte de goût et d odorat puis symptôme respi puis difficulté à respirer. Amélioration du souffle après 8 jours. Persistance de la fatigue et de la perte de goût et d odorat	69.9	0.5	84.3	0.5	69.4	83.8
4699	1	1961	France	Lyon	0	1	3/20/20 0:00	4	1	1	Courbatures, fièvre légère, maux de tête, toux légère, maux de dos, de ventre, perte odorat pendant 10 jours	96.1	0	86.4	36.8	96.1	49.6
4703	1	1977	france	paris	1	1		4	1	1		76.9	0.4	77.7	0	76.5	77.7
4710	1	1993	France	Paris	0	1	3/18/20 0:00	4	1	1	Mal de crâne : pas fort mais latent au moins 3 jours avant le 18 mars (date perte de gout et odorat) Perte de goût et odorat : disparition totale pendant une semaine, puis récupération douce (odorat d'abord) Perte de goût : alors que je n'observe plus d'anomalie pour mon odorat, je crois en revanche que je n'ai pas récupérer toutes mes capacités gustatives en ce jour 14/04/20. J'ai l'impression d…	96.5	0.2	91.3	86.3	96.3	5
4712	1	1960	France	Paris	0	1	3/1/20 0:00	4	1	1	Nez qui coule puis grande fatigue, mal de crâne et douleur aux poumons, puis perte du goût et diminution intermittente de l'odorat	94.8	46	76	20.4	48.8	55.6
4717	1	1986	France	Toulouse	0	1	3/14/20 0:00	1	1	1	Perte totale du goût et de l'odorat pour plus de 2 semaines, avant de revenir très progressivement pour 2 semaines supplémentaires	91.9	1.4	65.8	3.9	90.5	61.9
4721	1	1979	France	Paris	1	1	3/19/20 0:00	1	1	1		89.4	3.8	95.9	6.3	85.6	89.6
4723	1	1978	France	Meylan	0	1	3/21/20 0:00	2	1	1	Légère toux puis perte du tout et de l'odorat. 5 jours après nausées et vomissements avec forte fatigue.	99.7	0	100	0	99.7	100
4724	1	1990	France		0	1		4	1	1	Sensation de fièvre zjours Perte goût et odorat 2 semaine avec mal de tête seulement coter gauche pendant plus de 2 semaines non stop avec prise de paracetamol toute les 5h	100	100	100	0	0	100
4728	1	1960	france	vincennes	0	1	3/16/20 0:00	2	0	1		91.7	84.2	95.2	2.7	7.5	92.5
4731	1	1965	France	RUEIL MALMAISON	1	1	3/17/20 0:00	1	0	1	Pression sur la poitrine. Gorge qui démange faiblement, passant de toux sèche à toux grasse. Perte soudaine de goût et d'odorat	95	0	90.8	9.6	95	81.2
4735	1	1963	France	CALUIRE ET CUIRE	1	1	3/17/20 0:00	1	1	1	Fièvre entre 38 et 38,5 et toux en premier. Très grosses courbatures au niveau du bas du dos, fatigue, puis 5 jours après le début, perte de l'odorat et du goût, pas d'appétit. Nuits agitées avec cauchemars. Tout est redevenu normal au bout de 3 semaines.	99.7	0.4	99.7	27.2	99.3	72.5
4741	1	1994	France	Ploemeur	0	1	3/14/20 0:00	1	1	1	Fatigue puis perte de goût et odorat puis mal de crâne et diarrhée	93.4	0	97.6	10	93.4	87.6
4742	1	1930	France	Heiligenstein	0	1	3/22/20 0:00	4	0	1	Rhume, fièvre, perte odorat, fatigue, nausée, perte appétit, douleurs abdominales	99.4	15.9	72.9	30.8	83.5	42.1
4743	1	1966	France		0	1	3/10/20 0:00	7	1	1	perte de gout et odorat puis douleur dans la poitrine (faible)	80.9	3.8	85.7	7	77.1	78.7
4744	1	1992	France	Paris	0	1	3/17/20 0:00	1	1	1	Le premier symptôme a été la toux sèche, accompagnée d'un mal de gorge puis d'un mal de tête le 17/03. Le 18 mars, la toux s'est accentuée ainsi que les maux de tête. J'ai perdu le goût et l'odorat le 19/03. Une fatigue intense a commencé à se faire ressentir au 4 ème jour, avec un peu de fièvre, les maux de tête ont persisté pendant presque 10 jours, la toux s'intensifiait avec le temps et les d…	100	0	100	0	100	100
4745	1	1977	France	Paris	1	1	3/13/20 0:00	2	0	1		73.3	0	99.4	97	73.3	2.4
4747	1	1991	France	Brides les Bains	1	1	3/23/20 0:00	4	1	1		100	0	82.6	3.9	100	78.7
4748	1	1980	France	Dijon	1	1	3/15/20 0:00	4	1	1	Courbatures et fièvre 38,légère difficulté à respirer puis fièvre 39, perte d'odorat au bout de 10 jours et 40 de fièvre, après brûlure des sinus	100	0.9	100	76.1	99.1	23.9
4754	1	1976	France	PARIS	1	1	3/10/20 0:00	4	1	1	forte fièvre de 39°C puis le reste dans la foulée	99.9	0	100	5.1	99.9	94.9
4755	1	1996	France	Montigny-le-Bretonneux	1	1	3/17/20 0:00	1	1	1		99.4	0.9	97.9	0	98.5	97.9
4757	1	1990	France	Gradignan	0	1	3/19/20 0:00	1	1	1	1 : Diarrhée 2: Mal de gorge 3 : Fièvre/Toux sèche/Mal de crâne 4 : Difficultés à respirer/Douleur poitrine/ Fatigue 5 : Fatigue/Modification de l'odorat (Perte)/Modification du goût des aliments/ Perte d'appétit/ Fatigue	90.2	0	100	23.5	90.2	76.5
4758	1	1988	France	Paris	1	1	3/19/20 0:00	1	1	1	En premier lieu, le 17 mars, apparition de symptômes grippaux (suées nocturnes, frissons, tremblements, et une seule fois fièvre à 38,2°) Puis au bout de deux jours disparition de ces symptômes pour laisser place à des (faibles) douleurs de poitrine et toux. Le troisième jour, disparition soudaine de l’odorat puis du goût. Enfin, sinusite et rhinite (diagnostiquée par le médecin à la suite de la …	100	3.9	100	7.9	96.1	92.1
4768	1	1970	France	Aix-Les-Bains	1	1	3/20/20 0:00	1	1	1	Fatigue, Diarrhée, Fièvre, Toux, Courbatures,Difficultés à respirer, Modification du goût et de l'odorat (Je ne sentais même plus les huiles essentielles)	81.8	5.4	75.1	16.5	76.4	58.6
4772	1	1991	France	Suresnes	0	1	3/1/20 0:00	4	1	1	Pendant une semaine fatigue et maux de têtes, la semaine d’après perte totale de goût et d’odorat pendant 15 jours complets	82.1	0	86.2	0	82.1	86.2
4775	1	1982	France	Vauhallan	0	1	3/18/20 0:00	4	1	1		100	5.1	93.8	7.4	94.9	86.4
4776	1	1975	FRANCE	Paris	0	1	3/15/20 0:00	1	1	1	Douleurs musculaires et articulaires Fièvre jusqu’à près de 40 et autour de 38 pendant une dizaine de jours Mal à la tête Perte du goût et de l’odorat au bout de cinq jours, retrouvés progressivement au bout d’une dizaine de jours sans l’un ni l’autre Fatigue persistante	89.1	4.8	96.7	9.7	84.3	87
4784	1	1966	France	Villepinte	0	1	3/25/20 0:00	1	1	1	Fièvre aléatoire avec des améliorations puis des rechutes	100	0.3	72.6	1.2	99.7	71.4
4785	1	1962	France	St julien les metz	0	1	3/9/20 0:00	2	1	1	Fievre + toux + perte gout et odorat, difficulté a respirer ( souffle court) la 1iere semaine A partir de la deuxième semaine: diarrhée +++ mal de crâne en plus de fievre. Toux , ......des symptomes de la 1iere semaine Troisieme semaine : ts les symptomes décrit plus haut	99.7	0	100	0	99.7	100
4791	1	1980	France	Issy-les-Moulineaux	0	1	3/16/20 0:00	1	1	1	Perte brutale du goût et de l’odorat.	91.2	0	88.7	24	91.2	64.7
4792	1	1983	France	Wittenheim	1	1	3/13/20 0:00	1	1	1	Toux, mal de gorge puis maux de tête avec courbatures et après 4-5 jours perte de goût et odorat	97	0	100	0	97	100
4794	1	1980	France	Argiesans	1	1		4	1	1		71.9	0	60.9	2.2	71.9	58.7
4795	1	1964	france	bordeaux	1	1		4	1	1		73.4	1.1	100	1.1	72.3	98.9
4796	1	1936	france	paris	0	1	2/17/20 0:00	4	1	1	D'abord sueurs nocturnes ,fièvre ,frissons ,léger mal de gorge , toux sèche , mal de tête , douleurs des pieds , nausées , mal au ventre ...	99.7	0	99.4	3.9	99.7	95.5
4797	1	1986	France	Paris	1	1	3/9/20 0:00	1	1	1	Le premier symptôme du Covid a été une toux sèche et persistante. Au bout de 24h, ma température était de 38C, et de 39C 48h plus tard. La perte de gout et d'odorat s'est manifestée environ 5 jours après l'apparition des premiers symptomes. Le reste des symptomes a suivi : fatigue extrême, courbatures notamment dans le bas du dos, douleur abdominale, souffle court	88.5	0	94.5	9.2	88.5	85.3
4800	1	1982	France	Argenteuil	0	1		4	1	1		99.9	0	100	0	99.9	100
4801	1	1971	France	Paris	0	1	3/10/20 0:00	5	1	0	Fièvre, toux auxquelles s'est ajoutée l'altération du goût après 48h. La fatigue a persisté 2 semaines puis retour très progressif à la normale. Toux résiduelle pendant 4 semaines en tout.	80	54.2	88.5	19.9	25.8	68.6
4806	1	1977	France	Paris	1	1	3/14/20 0:00	4	1	1	Toux Courbatures et fatigue Perte d apértit Perte goût et odorat en même temps Diarrhée	94.6	0	100	2.1	94.6	97.9
4810	1	1987	France	Paris	0	1	3/16/20 0:00	1	1	1		71.4	0.2	90.1	0	71.2	90.1
4811	1	1996	France	Sainte maxime	0	1	3/18/20 0:00	1	1	1	Gros maux de tête puis fièvre, grosse fatigue Au 4 eme jour perte total odorat et goût pendant 12 jours	100	0	100	2.1	100	97.9
4812	1	1995	France	Clichy	0	1	3/24/20 0:00	4	1	1	J'ai eu un gros rhume, quelques jours après j'ai perdu totalement le gout et l'odorat	96	0.5	99.7	2.7	95.5	97
4816	1	1955	France	Paris	1	1	3/16/20 0:00	4	1	1	Diarrhée sur 2 jours, pis anosmie-agueusie	71.9	0	76.9	3.8	71.9	73.1
4818	1	1988	FRANCE	Fessenheim	0	1	3/4/20 0:00	4	1	1	J'ai d'abord eu de violents maux de tête de manière très brutale, puis une sensation de courbatures et de fièvre, sans température, accompagnées d'une grande fatigue. La perte du goût et de l'odorat est survenue 3 jours après de manière brutale également, sans nez bouché et sans nez qui coule. Mon médecin traitant m'a alors prescrit des corticoïdes : j'ai arrêté le traitement avant la fin, ne voy…	95.4	0	97.3	56	95.4	41.3
4819	1	1965	France	Daix	0	1	3/27/20 0:00	2	1	1	Céphalées diarrhée fatigue toux nez coule mal à la gorge sensation fièvre perte goût puis odorat fièvre fatigue intense perte odorat perte appétit sensation de brûlure intense de tout le corps urines concentrées urticaire généralisé puis purpura membres inférieurs et insuffisance rénale modérée	100	6.1	97.9	1.5	93.9	96.4
4820	1	1989	France	Montpellier	0	1	3/15/20 0:00	1	1	1	J'ai eu d'abord de le fievre, mal à la tête, nez qui coule et courbatures. Quelques jours après j'ai eu des ganglions avec mal à la tête. Au bout d'une semaine j'ai eu une porte de goût et d'odorat et de la diarrhée.	80.9	11.4	79	2.5	69.5	76.5
4821	1	1971	france		0	1		1	1	1		100	65.7	98.9	22.4	34.3	76.5
4822	1	1990	France	Paris	1	1	3/9/20 0:00	4	1	1	Froid - frileux - Diarhee - Mal de tête - toux - courbature - toux - perte de goût et d’odorat	83.6	0	97.6	0.9	83.6	96.7
4823	1	1974	FRANCE	ANTONY	1	1	3/20/20 0:00	4	1	1	Sorte de rhume pendant une semaine, avec nez qui coule mais sans nez bouché, puis perte d'odorat brutale (toujours sans nez bouché) suivi par une perte de goût 1 jour plus tard. Perte de goût pendant 4 jours, et perte d'odorat pendant 1 semaine	93.7	0.2	89.8	8.9	93.5	80.9
4825	1	1973	FRANCE	PARIS	1	1		2	1	1	D'abord fièvre, puis agueusie et anosmie depuis 3 semaines !	80.2	24.4	82.1	1.6	55.8	80.5
4826	1	1970	France	St etienne	0	1	3/28/20 0:00	2	1	1		90.8	34.8	94.6	0	56	94.6
4829	1	1970	France	Paris	1	1		1	0	1	Fièvre pendant 3 jours (39), toux, perte d'odorat immédiate. L'odorat est revenu progressivement au bout d'une semaine.	99	0.7	99.8	79.7	98.3	20.1
4830	1	1983	France		0	1		5	1	1		90.5	0.3	91.7	1.7	90.2	90
4831	1	1988	France	Montpellier	1	1	3/15/20 0:00	4	1	1	Je revenais de vacance le 15 mars depuis Paris, quand j'ai commencé à tousser. Je suis rentré à Montpellier. J'ai ensuite développé la plus part des symptômes listé plus haut. J'ai remarqué la perte de l'odorat et du goût une fois que tout les autres symptômes ont diminués.	74.5	0	91.4	0	74.5	91.4
4832	1	1992	France		0	1	3/23/20 0:00	1	1	1	Fievre et fatigue puis toux sèche	92.7	14.6	86.3	25.5	78.1	60.8
4833	1	1969	France	Besançon	0	1	3/10/20 0:00	1	1	1	Perte totale du goût et de l odorat ,courbatures fievre frissons pharyngite, Céphalées, diarrhées 4 jours après les 1er symptômes	99.9	0.4	99.9	0	99.5	99.9
4835	1	1956	France	Molsheim	0	1	3/25/20 0:00	1	1	1	mal de gorge puis douleurs abdominales puis fièvre puis odorat et gout, puis les autres symptômes	91.4	1.4	99.1	1.7	90	97.4
4839	1	1977	France		0	1		1	1	1	J'ai d'abord ressenti une grande fatigue, des maux de tête, un manque d'appétit, quelques diarrhées puis la semaine suivante, une modification du goût des aliments et de l'odorat.	93.2	4.8	94.4	9.3	88.4	85.1
4840	1	1994	France	AGEN	1	1	3/17/20 0:00	4	1	1	Toux sèche, difficulté à respirer et nez qui coule et ensuite perte d'odorat et de goût.	89.8	6.3	99.9	0.9	83.5	99
4841	1	1982	France	Versailles	0	1	3/29/20 0:00	4	1	1	Maux de gorge et de tête puis perte totale de l’odorat avec fatigue courbatures douleurs diffuses perte d’appétit et toujours maux de gorge et de tête	100	0.6	99.1	100	99.4	-0.9
4842	1	1986	France	Biarritz	0	1	3/17/20 0:00	1	1	1	1- fièvre / diarrhée 2- douleurs abdominales fatigue maux de tête 3- perte d’odorat et du goût - petites plaques rouges cutanées	73.9	2.1	81.8	0	71.8	81.8
4851	1	1995	France		0	1	3/17/20 0:00	4	1	1		97.8	4.6	69.9	7.6	93.2	62.3
4855	1	1954	France	St Germain en Laye	0	1		1	1	1	diarrhée et perte de goût puis tous sèche et fièvre >39° durant 5 jours	95.1	9	92.3	24.1	86.1	68.2
4856	1	1975	FRANCE		0	1	3/25/20 0:00	1	1	1	maux de tête fièvre perte de gout et odorat respiration courbatures diarrhée	99.7	0.6	99.3	0.7	99.1	98.6
4857	1	1993	France	Rixheim	1	1		4	1	1		92.3	0	89.1	21	92.3	68.1
4863	1	1990	France	Saint-Cloud	0	1	3/21/20 0:00	4	1	1	D’abord 4 jours de maux de tête puis perte brutale de l’odorat et du goût. Perte totale pendant 8 jours puis retour progressif sur 10 jours	100	0	100	83.7	100	16.3
4864	1	1985	France	Corbie	0	1		4	1	1	Apparition brutale le 9.04 d’un nez bouché, yeux qui piquent, barre au crâne et de pertes d’odorat et de goût. Terrain allergique saisonnier connu depuis quelques années. A ce jour, le 14, toujours nez bouché, yeux qui piquent et perte odorat/goût.	75.7	0	91.5	0	75.7	91.5
4866	1	1968	FRANCE	Roubaix	1	1	3/25/20 0:00	1	1	1	2 jours de fièvre 5 jours de mal de tête 7 jours de courbature 10 jours de toux mais très léger	91.3	25.2	91.5	17.2	66.1	74.3
4867	1	1995	United Kingdom		0	1	3/21/20 0:00	4	1	1		96.1	0	94	12.7	96.1	81.3
4868	1	1963	France	Eaubonne	1	1	3/19/20 0:00	4	1	1	Nez qui coule pendant environ 5 ou 6 jours puis perte de l’odorat et du goût	73	0.9	88.5	47.1	72.1	41.4
4871	1	1985	France	Dijon	1	1	3/29/20 0:00	1	1	1	Maux de tête, courbatures (2 jours), maux de gorge, toux et nez pris les 5 premiers jours. Ensuite maux de tête, très légère fièvre et nez qui coule les 6 et 7eme jour. Perte spontanée de l'odorat et du goût pendant 48h. Début d'une gêne respiratoire 7eme jour et accentuation les 8 et 9eme jour. A ce moment il n'y avait plus de maux de tête ni de gorge. Juste fatigue, gêne respiratoire et petite …	99.4	0.6	78.1	1.9	98.8	76.2
4877	1	1954	FRANCE	ORGEVAL	1	1	3/11/20 0:00	4	1	1	Fièvre (38° puis 37,4° sous paracétamol), pendant 10 jours, nez qui coule, toux grasse et fatigue (15 jours), la perte de goût et d'odorat a commencé vers le 10ème jour	70.1	1.9	94.6	4.5	68.2	90.1
4883	1	1994	France	Paris	0	1	3/13/20 0:00	1	1	1	D'abord mal de gorge puis comme un rhume avec sensation de fièvre et toux sèche. Puis maux de ventre, diarrhée comme une gastro. Puis grande fatigue, maux de tête, essoufflement sans effort, perte d'appétit. Et enfin pendant 10 jours perte totale d'odorat et de goût qui étaient les derniers symptômes avec la fatigue.	81.2	0	79	6.3	81.2	72.7
4884	1	1973	France	Paris	1	1	2/19/20 0:00	4	1	0	léger essouflement vers la fin	99.2	31.9	82.1	23.2	67.3	58.9
4886	1	1975	France	Haubourdin	1	1	3/21/20 0:00	1	1	1	Fièvre fatigue puis quelques jours après perte goût et odorat	100	2.7	100	0.9	97.3	99.1
4887	1	1999	France	Paris	0	1	3/16/20 0:00	1	1	1	Toux sèche, mal de gorges, perte de goût et odorat, difficultés respiratoires	100	0	100	0	100	100
4889	1	1987	France	Beaumont-lès-Valence	1	1	3/24/20 0:00	4	1	0	Les courbatures sont venues en premier. La dépression respiratoire a commencé avec la perte du gout, cette derniere a duré juste un soir. Les autres symptomes ont été constansmts.	48.9	30.9	60.6	8.2	18	52.4
4892	1	1990	France	Strasbourg	1	1	3/17/20 0:00	1	1	1	1. sensation de fièvre, courbatures (jour 1->5) 2. mal de tête, nausée(jour 2->5) 3. perte goût et odorat (jour 3-4 -> 10+ ?)	81.1	0	82.6	0	81.1	82.6
4894	1	1974	France	ROCHEFORT en Yvelines	1	1	3/24/20 0:00	4	1	1	Simultanement perte de goût et odorat	100	0	100	0.9	100	99.1
4897	1	1993	France	Viroflay	1	1		3	0	1	Courbatures aux épaules 2 jours + fatigue générale puis anosmie apparue 1 j après la fin des courbatures	75.2	0	99.4	100	75.2	-0.6
4900	1	1956	France	PARIS	0	1		1	0	1	sur une échelle de 0 à 10 de perception olfactive : 25/03 = 0 jusqu'au 04/04 ; 0,5 pendant 3 jours ; lente amélioration pour arriver à a peu près 5/10 le 15/04 Pas de perte de goût observé : perception su salé, sucré, amer, acide et pimenté	100	0.5	99.6	72.1	99.5	27.5
4901	1	1963	France	Mégevette	0	1	3/19/20 0:00	1	0	1		100	26.1	99.8	0.9	73.9	98.9
4905	1	1994	FRANCE	LE VAL SAINT GERMAIN	0	1	3/31/20 0:00	2	1	1	Toux sèche suivie de maux de tête et perte du goût et de l'odorat	88.2	7.8	92.7	0.3	80.4	92.4
4910	1	2000	France	Mantes-la-jolie	1	1	3/13/20 0:00	1	0	1		64.3	5.7	84.4	80.6	58.6	3.8
4914	1	1987	France	Aubervilliers	1	1	3/17/20 0:00	1	1	1	De la fièvre pendant une matinée. Le lendemain plus rien. Le surlendemain perte du gout et de l'odorat mais aucun autres symptomes à part une légère toux. Gout et odorat revenu après 10 jours.	100	2.4	87.9	2.4	97.6	85.5
4916	1	1974	France	Tourcoing	0	1		4	1	1	Fatigue puis mal de gorge ensuite perte du goût et de l’odorat diarrhée et courbatures	100	0	100	4.5	100	95.5
4919	1	1976	France	LYON	1	1	3/20/20 0:00	4	1	1		90.8	0.2	85.9	0.2	90.6	85.7
4920	1	1953	France	Courtenay 45320	0	1		4	1	1	Les 4 premiers jours : tous les symptômes cités ci-dessus sauf perte de goût et d'odorat le 5ème jour et toujours par revenus depuis le 21 mars.		2.7	100	2		98
4922	1	1989	France	Paris	0	1	3/27/20 0:00	2	1	1	Perte d'odorat totale (impossible de sentir des huiles essentielles sou le nez) à partir du 27 mars qui a duré environ une semaine avec une reprise progressive. Pas de perte totale du goût car je sentais si c'etait sale sucré acide, mais je ne sentais pas plus les subtilités herbes épices (vanille, coriandre, herbes etc). Vers le 3 ou 4 avril sensation de visage chaud et sec sans fièvre, et penda…	100	0	97.2	32.2	100	65
4923	1	2000	France	ST AUBIN	1	1	3/25/20 0:00	4	1	1	D'abord perte totale d'odorat comme seul symptôme (durée 10jours) puis nez qui coule ensuite (2semaines)	87.4	0	79.2	79.5	87.4	-0.3
4924	1	1986	France	Paris	0	1		2	1	1	D'abord problèmes digestifs avec diarrhée, puis fatigue intense et maux de tête. La perte d'odorat et les douleurs à la poitrine sont arrivés 3 ou 4 jours après.	100	0.4	93.4	14.6	99.6	78.8
4931	1	1991	France	Rouen	0	1	3/31/20 0:00	2	1	1		97.3	90.3	72.4	20.3	7	52.1
4933	1	1961	France	Crecy la chapelle	1	1	3/14/20 0:00	1	1	1		91.4	0.3	99.1	0.3	91.1	98.8
4936	1	1974	France	Paris	1	1		1	1	1	Tout les symptômes simultanés à l’exception de la perte du goût et de l’odorat en dernier.	94.4	5.2	96.6	52.9	89.2	43.7
4938	1	1984	France	Ste foy lès lyon	0	1	3/9/20 0:00	1	0	1		99.7	11.4	99.7	24.5	88.3	75.2
4939	1	1974	France		0	1	3/17/20 0:00	1	1	1	Mal de tête, Mal de gorge, toux , frissons , courbature , perte de l’odorat et modification du goût	99.7	3.3	25.5	46.8	96.4	-21.3
4940	1	1978	France	Saint Priest	1	1	4/9/20 0:00	4	1	1		100	0	99.8	0	100	99.8
4943	1	1967	France	Nantes	0	1	3/25/20 0:00	1	1	0	Angine-Toux sèche- fatigue-difficultés respi-maux de tête - agueusie - courbatures	25.4	20	79.3	16	5.4	63.3
4945	1	1990	France	Dijon	1	1	3/15/20 0:00	2	1	1	Mal de gorge puis courbatures, toux sèche et fièvre puis perte de l'odorat et du gout puis perte d'appétit et fatigue puis nausées puis difficultés respiratoires puis douleurs à la poitrine	96.8	0	96.5	9.1	96.8	87.4
4947	1	1984	Royaume Uni	Londres	1	1	3/24/20 0:00	4	1	1	Fatigue, mal de tête, fièvre, courbatures, toux légère, difficulté à respirer, mal de gorge, nez qui coule, perte de l’odorat.	100	0	100	51.4	100	48.6
4949	1	1983	france	alfortville	1	1	3/25/20 0:00	2	1	1		81.5	10.5	81.7	40.8	71	40.9
4954	1	1987	France	VERSAILLES	0	1	3/3/20 0:00	1	0	1		98.5	0.3	100	28.9	98.2	71.1
4955	1	1980	france		0	1	3/20/20 0:00	1	1	1	Toux puis perte d'appétit (goût et odorat) et fatigue (symptômes tout du long). Plus rien n'avait de goût ou alors un goût métallique (l'eau surtout) Lendemain : idem +douleurs thoraciques courbatures, fatigue+ Lendemain: idem+ douleurs thoraciques (bronches et dos ) intenses, brûlures des bronches (comme si je respirais de l'acide), toux+++ souffle court Lendemain: idem + vertiges et palpitation…	91	11.2	93.7	2.2	79.8	91.5
4960	1	1981	France	Montpellier	1	1	3/23/20 0:00	4	1	1		82.5	11.1	88.4	7.1	71.4	81.3
4962	1	2001	France	DONNEMARIE-DONTILLY (77520)	1	1		4	1	1	À l'heure actuelle, je n'ai plus de symptômes.	97.5	1.7	95.4	5.1	95.8	90.3
4966	1	1978	France	Saint bonnet de mure	0	1	3/18/20 0:00	4	1	1	Par ordre d'arrivée: mal de gorge,maux de tête violents, fatigue intense, souffle cour, douleur abdominale. Puis 1 semaine après toux sèche et perte de l'odorat qui a persisté pendant 3 semaines et demi ( retour progressif de l'odorat depuis dimanche 12 avril)	99.7	0	98.8	2.5	99.7	96.3
4969	1	1968	France	Montauban	1	1	3/18/20 0:00	2	1	1	Céphalées modérées , fièvre modérée , courbatures, anosmie et altération du goût après une amélioration un retour de fortes céphalées, fièvre, fatigue +++, courbatures	99.1	0.9	98.5	47.1	98.2	51.4
4970	1	1990	France	Paris	0	1	3/23/20 0:00	1	1	1	D’abord des grosses douleurs de dos, une fièvre légère, une légère toux, puis au bout de 2/3 jours un essoufflement et des difficultés pour respirer, enfin au jour 4 environ la perte totale du goût et de l odorat (qui a commencé à revenir progressivement une quinzaine de jours après)	100	1.3	93.2	0	98.7	93.2
4974	1	1991	France		0	1	3/13/20 0:00	2	1	1	3 jours consécutifs de maux de tête 1 jours de nez qui coule Plus rien pendant 2 jours Puis perte de gout et d'odorat pendant 3 jours	81.9	0	67.5	0.3	81.9	67.2
4976	1	1972	France	Créteil	0	1		1	1	1	Toux en 1erpuis fatigue et oppression thoracique perte goût et odeur 4 jours après la toux	93	1.8	96.1	42.9	91.2	53.2
4981	1	1973	France	Neuilly sur Seine	1	1	3/19/20 0:00	1	1	1	Toux puis fièvre puis goût puis odorat	93.7	0.7	97.8	24.8	93	73
4983	1	1961	France	Jacou	1	1	3/16/20 0:00	4	1	1	Mal de gorge, (croyant que cela venait de la climatisation de ma voiture) perte de goût, perte odorat puis picotement important des lèvres, fièvre légère 37,5% cela a duré 12 jours et maintenant 18 jours passés et tout est rentré dans l'ordre. Votre action est la bonne et la France si elle voulait savoir combien de personnes ont eu le covid 19 il suffisait de poser ce genre de questionnaire. Cord…	4.1	4.4	100	0	-0.3	100
4987	1	1997	France		0	1	3/20/20 0:00	1	1	1	Arrivée d'une toux et d'un mal de gorge, avec des éternuements et écoulement nasal puis la perte de gout et d'odorat en l'espace de 2h. Maux de tete récurrents et grosse fatigue	100	0.3	100	0	99.7	100
4988	1	1976	FRANCE	PANTIN	1	1	3/19/20 0:00	4	1	1	Frissons le 19/03 au soir. 24h plus tard, perte assez subite de goût et odorat qui durera une dizaine de jours. Fatigue pendant environ 2 ou 3 jours. Toux très légère mais qui dure depuis.	61.5	0	83.3	0.2	61.5	83.1
4992	1	1967	France		1	1	3/13/20 0:00	4	1	1		100	23.3	99.9	24.8	76.7	75.1
4994	1	1990	France	Créteil	0	1	3/13/20 0:00	1	1	1	Perte du goût et l'odorat à partir du 13 mars (en tout cas c'est à ce moment que je l'ai remarqué). Aujd 14 avril, j'ai retrouvé à peu près 60% du goût et 20% de l'odorat.	93.7	3.8	88.3	11.4	89.9	76.9
4996	1	1978	France	Bar le duc	0	1	4/4/20 0:00	2	1	1	Maux crâne pendant 24h après aucuns symptômes pendant 48h puis nauséesavec gêne respiratoire puis plus rien pendant 24 voir 48h puis courbatures frisson ss fièvre et bout de 24h fièvre à 38 et 8 jours après les 1er symptômes perte d’odorat +goût	99.8	0	100	0	99.8	100
4999	1	1988	France	92600 - ASNIERES SUR SEINE	0	1	3/19/20 0:00	1	1	1	En premier lieu, maux de gorge puis poumons qui brulent et douleur aussi aux omiplates, toux, oppression respiratoire, fatigue. Apres 5 jours perte d'odorat et de gout totale. Progessivement la toux et les douleurs pulmonaires se sont estompées puis les oppressions mais la perte d'odorat et goût se maintient.	99.1	1.9	98.8	0	97.2	98.8
5002	1	1996	France	Amiens	1	1	4/4/20 0:00	4	0	1	Maux de tête durant 3 jours. Maux de tête "intense" durant 1 seul journée sur les 3. Puis perte de l'odorat le 3ème jours.	73	0	70.1	67.9	73	2.2
5004	1	1993	France		0	1		1	1	1		100	5.1	100	2.5	94.9	97.5
5005	1	1973	France	Chelles	0	1	3/23/20 0:00	2	1	1	Fièvre - toux - rhume-maux de tête-et perte d'odorat et de goût pendant 5 jours quand la fièvre est tombée (au bout de 5 jours).	99.7	0.3	99.7	0.3	99.4	99.4
5006	1	1993	France	Paris	0	1	3/19/20 0:00	1	1	1		86.4	0	74.2	0	86.4	74.2
5012	1	1957	France	Paris	0	1	3/16/20 0:00	1	1	1		83.3	36.9	100	99.7	46.4	0.3
5014	1	1967	France	Lyon	0	1		4	1	1	Etat fébrile et toux puis perte du goût et de l odorat	88.3	3.8	93.7	7	84.5	86.7
5016	1	1995	France	LE BLANC-MESNIL	1	1	3/5/20 0:00	4	1	1	Toux en fatigue les 2 premiers jours puis fièvre intense pendant 3 jours. Perte du goût et de l'odorat autour du 5eme jour. Plus de symptômes au bout de 10 jours et NFS normale sans syndrome inflammatoire à J6	94.2	10.6	97	0.2	83.6	96.8
5018	1	1994	France	Paris	1	1	3/12/20 0:00	1	1	1	D'abord toux, puis toux sèche et fatigue pendant 4 jours. Puis fièvre pendant 4 jours Puis toux grasse et perte de goût pendant encore 2 jours	81.8	6.4	80.5	22.7	75.4	57.8
5019	1	1990	France		0	1	3/31/20 0:00	2	1	1	Fatigue toux cephalee courbatures fievre douleur thoracique essouflement a l effort perte de l odorat et du gout	78.1	0	100	0.3	78.1	99.7
5025	1	1986	France	Paris	1	1	3/20/20 0:00	4	1	1	C’est arrivé très vite. Le matin tout allait bien et l’après midi j’avais perdu le goût et l’odorat	97.6	0	99.1	0	97.6	99.1
5026	1	1977	France	17113 - MORNAC-SUR-SEUDRE	0	1	2/3/20 0:00	4	1	1	fièvre, toux sèche, douleur poitrine, nez qui coule,courbatures,fatigue, douleur abdominales, perte d'appétit, perte du gout, perte d'odorat, nausée, diarhée, vomissement	99.9	0.4	100	0.2	99.5	99.8
5027	1	1974	France	Massy	0	1	3/21/20 0:00	1	1	1	Début de la maladie : fièvre + toux + courbatures + fatigue (début 14/03) Quelques jours après perte de l'odorat et du gout (vers le 20/03) Gout revenu début avril, odorat toujours fortement perturbé, il faut que j'approche sous le nez ce que je veux sentir. Toux encore persistante au 14/04, avec odorat modifié + fatigue	95.3	18.3	91.7	22.5	77	69.2
5032	1	1980	France	PARIS 18	1	1		1	1	1	Disparition rapide des maux de tête, des douleurs abdominales, diarrhée rétablissement rapide, fatigue 1 semaine et perte de l'odorat assez brutale	100	0	99.3	91.5	100	7.8
5035	1	1986	France	HOUILLES	1	1		7	0	1	commencement par des courbatures puis une perte d'odorat pendant plus d'une semaine , ensuite retour progressif d'odorat sur une durée d'une semaine mais jusqu'à présent pas complètement	100	0	100	100	100	0
5036	1	1971	France	Garches	1	1	3/24/20 0:00	1	1	0	D’abord la fièvre, les courbatures, la perte d’appetit et de goût, la tête serrée, la fatigue, et le mal de gorge, puis la toux, puis la diarrhée et enfin le souffle court et les brûlures dorsales au niveau des poumons	91.1	19.8	100	1.6	71.3	98.4
5038	1	1978	France	Bois Colombes	0	1	3/16/20 0:00	1	1	1	Les symptômes étaient aléatoires et par phase. Il m’a fallu 4 semaines pour guérir. Mais il me reste de la fièvre et des courbatures.	97.6	53.5	100	11.8	44.1	88.2
5040	1	1969	FRANCE	STRASBOURG	1	1	3/20/20 0:00	3	1	1	Fièvre à 38,3° le 20/03/2020 en soirée (pas d'autre épisode fébrile) Laryngite sans toux ni rhinite pendant 3-4 jours Anosmie et agueusie à J1 pendant 4-5 jours avec dysgueusie résiduelle pendant 2 jours. Fatigue pendant 5-6 jours Pas de dyspnée mais perte d'envie de faire des efforts physiques Retour à la normale à J9 Retour à une activité physique (course à pied) à J13	59.6	0	78.3	0	59.6	78.3
5044	1	1995	France	Lyon	0	1	3/23/20 0:00	4	1	1		98.1	0.3	93	10.2	97.8	82.8
5046	1	1979	France		1	1	3/18/20 0:00	4	0	1	Fièvre, Toux sèche, Perte odorat, Toux grasse + Nausée	73.8	0	80.8	65.8	73.8	15
5047	1	1996	france		0	1	3/19/20 0:00	1	1	1	mal de gorge très intense et fatigue puis perte total du gout et de l'odorat et des maux de tete. perte du gout et odorat encore perdue (4 semaine 1/2) à ce jour	83.4	0	89.1	0	83.4	89.1
5048	1	1987	France		1	1		1	1	1	diarrhée (1 jour), puis courbatures et mal de crâne le soir (et durant 10 jours), avec oppression puis douleur à la poitrine (3ème jour) , essoufflement de plus en plus fort et toux sèche, perte du goût et de l'odorat (vers le 5ème jour). Fatigue et essoufflement continus pendant 3 semaines .	97.9	0.3	92.9	9.8	97.6	83.1
5049	1	1982	France		1	1	3/26/20 0:00	1	1	1	1.Toux+Fatigue+Courbatures+Mal de crâne 2.Fatigue+Courbatures+Diarrhée 3.Perte de goût et odorat	75.4	0	79.5	5.1	75.4	74.4
5056	1	1974	France	BOULOGNE BILLANCOURT	1	1	3/19/20 0:00	1	1	1	Fatigue et courbatures d'abord, puis perte goût et odorat pendant 10 jours	61.8	0.9	63.1	0.4	60.9	62.7
5058	1	1959	France		0	1	3/17/20 0:00	1	1	1	1. toux sèche et fatigue 2. souffle court, père de l'odorat et du goût	84.2	0.4	83.5	0	83.8	83.5
5060	1	1984	France	Paris	1	1	3/15/20 0:00	1	1	1	Fatigue - Courbature - Fièvre - Mal de Crâne - Mal de gorge - Souffle court - Modification odorat/goût	64.3	2.5	71	26.1	61.8	44.9
5062	1	1980	France	Paris	0	1	3/23/20 0:00	4	1	1	Gros rhume Mal à la tête / courbatures Fatigué Perte de goût et d’odorat.	99.7	0	100	0	99.7	100
5063	1	1977	France	Bertry	0	1	4/2/20 0:00	2	0	1		95.9	3.5	95.9	82.5	92.4	13.4
5065	1	1977	France	Paris	0	1	3/23/20 0:00	2	1	1	Asthénie+toux+rhinorrhée+courbatures initialement puis 4jours après, anosmie et agueusie avec persistance des symptômes initiaux	98.7	16	96.4	5.9	82.7	90.5
5067	1	1967	France	Courbevoie	1	1		3	1	1	Fièvre, courbatures, modification du goût et de l'odorat	85.1	20.4	100	14	64.7	86
5068	1	1978	France	Montmorency	0	1	3/20/20 0:00	8	1	1	Douleur de gorge puis toux puis rhinite puis perte odorat et goût puis céphalées et asthenie	100	0	100	12.8	100	87.2
5070	1	1990	France	Clichy-la-Garenne	0	1	3/14/20 0:00	1	1	1	Tout d'abord une légère toux sèche, des courbatures et une très légère fièvre pendant 3 jours. Puis, disparition des symptômes pendant 2 jours. Puis, apparition d'une agueusie et d'une anosmie totales ainsi que de fortes céphalées et une fatigue générale. Ces derniers symptômes ont duré 12 jours.	89.9	0	91.8	0	89.9	91.8
5076	1	1967	France	Roubaix	0	1	3/24/20 0:00	1	1	1	Rhume 15 jours, douleurs à la poitrine qq jours, maux de tête qq jours	98.8	0	98.5	4.1	98.8	94.4
5078	1	1976	France	TOULOUSE	1	1	3/21/20 0:00	1	1	1	D'abord nez qui coule, puis perte de l'odorat et du goût, perte d'appétit, mal de crâne, courbatures et douleurs à la poitrine	77.7	4.5	93	42.8	73.2	50.2
5080	1	1972	France	Paris	1	1	3/21/20 0:00	4	1	1	Fievre une nuit . Puis toux sèche 3 jours avec nez qui coule puis perte odorat et goût	74.8	0	80.6	7.6	74.8	73
5082	1	1966	FRANCE	Limoges	0	1	3/16/20 0:00	1	1	1	Mal de gorge-écoulement nasal-frissons-courbatures-mal de crâne-fatigue-diarrhées-fièvre-perte d'appétit-perte de l'odorat et des goûts	99.4	0.6	100	0	98.8	100
5084	1	1954	france	illange	1	1	3/30/20 0:00	2	1	0	fièvre jour 1: 38,5 degrés toux et fatigue jours 1,2 2 4 5 6 7 : 39,5 degrés toux et grosses fatigues jours 8 9 10 11 12 13 14 et15 : 38 degrés maxi fatigues du début a maintenant manque d'appétit	9.3	9.7	52.6	20.3	-0.4	32.3
5085	1	1988	France	Pantin	0	1	3/21/20 0:00	4	1	1	D'abord fièvre, pendant un jour seulement, et mal de tête pendant deux jours. Puis essoufflement un jour après. Rien le jour d'après. Puis de nouveau essoufflement, perte de l'odorat et en partie du goût, pendant 8 jours. Depuis, l'essoufflement est parti, et l'odorat est un peu revenu.	65.9	2.2	77.4	32.2	63.7	45.2
5088	1	1996	France	Attignat	0	1	3/26/20 0:00	2	1	1	Fatigue anormale Mal de tête Courbatures Fièvre Mal de gorge Toux Perte du goût et de l’odorat	100	0	98.5	0	100	98.5
5090	1	1967	France	Dijon	0	1		4	0	1	Mal de gorge. Toux sèche nocturne. Fièvre modérée. Perte de l'odorat. Douleur oreille gauche. Toux grasse diurne+nocturne.	98.1	4.5	91.1	31.4	93.6	59.7
5091	1	1979	France	Clamart	1	1	3/23/20 0:00	2	1	1	Fatigué le 20/03, puis plus rien. Apparition de courbatures le 23/03 et 24/03 sans autres symptomes. Apparition d'une agnosie brutale le 25/03 puis agueusie le même jour. Perte d'appétit (sûrement du fait du manque de plaisir à manger)	88.9	0	88.9	0	88.9	88.9
5092	1	1995	France	Le Mans	0	1		1	1	1	La perte du goût et de l'odorat est apparue progressivement le dimanche 22 mars. Je ne sentais plus mes aliments, ne reconnait plus leur goût. Je ne sentais même plus le vinaigre blanc...	100	0	100	3.2	100	96.8
5095	1	1981	France	La VERPILLIERE	0	1	3/23/20 0:00	1	1	1		99.7	0.5	99.7	0	99.2	99.7
5097	1	1953	France	Sèvres	1	1	3/16/20 0:00	4	1	1	La fièvre a duré une à deux journées, les courbatures également. le goût est revenu au bout de quelques jours, mais l'odorat semble avoir mis plus de temps	88.4	0	87.4	3.8	88.4	83.6
5099	1	1963	France	Nomain	1	1	3/8/20 0:00	1	1	1		97.5	8.3	99.7	12.4	89.2	87.3
5101	1	1986	France	Rouen	0	1		2	1	1	Céphalées puis anosmie et agueusie	100	0.6	100	0	99.4	100
5102	1	1973	France	Lyon	0	1	3/23/20 0:00	4	1	0		100	12.4	93.7	31.5	87.6	62.2
5104	1	1973	France	Paris	0	1	3/14/20 0:00	1	1	1	Les symptômes ont évolué au fur à mesure des jours. Chaque jour différent	97.2	39.8	89.8	12.1	57.4	77.7
5106	1	1956	France	sevres	1	1	3/20/20 0:00	8	1	1		91.5	37.1	95.8	19.4	54.4	76.4
5108	1	1956	France		0	1	2/4/20 0:00	4	0	1	fièvre à 39°C et toux sèche le 4 février seulement le 5 février vers 18 heure anosmie totale d'apparition brutale qui a duré toute la soirée, avait totalement disparu le lendemain au réveil pas de disparition du goût	100	0.4	100	99.1	99.6	0.9
5112	1	1986	France	Paris	1	1	3/23/20 0:00	4	1	1	Perte goût et d’odorat principalement	92.4	7	99.7	8.2	85.4	91.5
5118	1	1975	France	Tourcoing	0	1	3/17/20 0:00	4	0	1	Fièvre/fatigue/maux de tête/ nausées/écoulement du nez/ modification de l'odorat/douleurs à la poitrine	100	0	100	74.8	100	25.2
5119	1	1948	France	METZ 57070	0	1	3/20/20 0:00	4	1	1	D’abord gorge très douloureuse 48h, perte d’appétit, petite fièvre mais bien en dessous de 38°, perte goût et odorat plus de 15 jours, mais c’est terminé.	92.7	6.1	94.6	4.8	86.6	89.8
5125	1	1982	France	Houilles	0	1	3/19/20 0:00	1	1	1	En premier, mots de tête (7/8 jours) + fièvre (2 jours) Ensuite perte totale du goût et de l'odorat (pendant 6 jours) A partir du 8ème jour début des difficultés respiratoires et des diarrhée.	87.5	0	99.7	91.8	87.5	7.9
5129	1	1981	France	Villars les Dombes	1	1		4	1	1	1 courbatures & fatigue 2 mal de crâne 3 modification odorat & modification du goût des aliments	72	0.9	85.7	0	71.1	85.7
5131	1	1989	France	Paris	1	1	3/18/20 0:00	4	1	1	Tous les symptômes en même temps pendant 3 jours puis seulement perte de goût et l’odorat pendant 15 jours	93.7	0	87.9	0	93.7	87.9
5132	1	1950	France	Paris	0	1		6	1	1	fatigue puis courbatures puis perte soudaine et totale de l'odorat	94.4	0.2	98.3	34.9	94.2	63.4
5133	1	1992	France	Paris	1	1		1	1	1	Nez qui coule Toux Fièvre Perte de goût et d’odorat Puis douleurs thoraciques Fatigue	86.1	0	86.7	0	86.1	86.7
5152	1	1972	France	Rambouillet	1	1	4/6/20 0:00	1	1	1		95.9	13.4	90.8	26.7	82.5	64.1
5155	1	1958	FRANCE	CAEN	0	1	3/25/20 0:00	4	1	1	1er jour mal de gorge, le lendemain une petite toux sèche, courbatures, petit à petit une grande fatigue. Après le 4ème jour perte totale de l'odorat et du goût .	79.5	0.9	89.9	1.1	78.6	88.8
5160	1	1960	France	Brunstatt	0	1	3/20/20 0:00	4	1	1	Maux de tête et pharyngite -perte de l’odorat puis du goût -fièvre légère inférieure à 38•C-souffle court	94.6	7.3	95.7	2.7	87.3	93
5162	1	1980	France	Fosses	1	1	3/27/20 0:00	1	1	1	D’abord j’ai eu des courbatures puis le lendemain j’ai perdu l’odorat et le goût.	90.6	0	94.6	25.5	90.6	69.1
5163	1	1957	France	Maisons Alfort	1	1	3/18/20 0:00	1	1	1	Fièvre pendant 15 jours autour de 38, 7 Avec tous les symptômes décrits ci-dessus	100	2.1	97.9	1.9	97.9	96
5164	1	1971	France	Ludres	1	1	3/22/20 0:00	1	1	1		85.7	5.4	87.6	10.9	80.3	76.7
5165	1	1984	France	Vernaison	0	1	3/16/20 0:00	4	1	1	Une toux sèche et une grande fatigue pour commencer avec maux de tête, puis courbatures et ensuite plus de goût et d’odorat	98.8	0	100	0.9	98.8	99.1
5166	1	1986	France	Marseille	1	1	4/9/20 0:00	4	0	1	Toux sèche , perte de l’odorat puis fatgue	100	0	100	99.7	100	0.3
5169	1	1991	France	Sannois	0	1		4	1	1		100	2.4	100	2.4	97.6	97.6
5180	1	1985	France	Lyon	0	1		4	1	1		100	0	100	0	100	100
5184	1	1977	France	Clichy	1	1	3/14/20 0:00	1	1	1	1/ pointe a la poitrine coté gauche 2/ fievre et courbatures 3/ toux 4/ barre au ventre et diarhee	100	0	96.5	6.2	100	90.3
5190	1	2001	France	Brest	0	1	3/21/20 0:00	4	1	1		72.6	10.2	96.2	1.2	62.4	95
5193	1	1970	France		0	1	3/16/20 0:00	1	1	1	Mal de gorge puis douleurs à la poitrine puis fatigue et courbatures puis maux de tête puis pertes d'odorat, de gout et d'appétit puis nez qui coule, fièvre et toux sèche puis toux grasse	99.2	0.8	98.9	1	98.4	97.9
5196	1	1974	France	Sceaux	0	1	3/17/20 0:00	4	0	1		71.5	0.8	88.3	66.9	70.7	21.4
5197	1	1992	France	Strasbourg	1	1	3/30/20 0:00	4	1	1	Une journée/ nuit de fièvre très supportable . Puis le lendemain disparition total en 24h du goût et de l'odorat	93.7	5.2	100	3.7	88.5	96.3
5198	1	1978	FRANCE	LE PECQ	0	1	3/19/20 0:00	1	1	1	Début par des céphalées, puis courbatures et fièvre. Grosse fatigue. Pendant les 3 premiers jours apparition d’une gêne respiratoire, puis apparition d’une perte totale du goût et de l’odorat.	100	1.9	99.5	0.5	98.1	99
5207	1	1982	France	Charenton le pont	0	1		1	1	1	Fièvre, diarrhées, perte goût et odorat, fatigue, mal tête, perte appétit, essoufflement	99.7	0.6	99.4	86.7	99.1	12.7
5211	1	1985	France	PARIS	0	1	3/28/20 0:00	1	1	1		61.7	0	75.4	14.6	61.7	60.8
5215	1	1992	france	paris	0	1	3/15/20 0:00	1	1	1	1er jour grosse fatigue suivie d'un mal de tête pendant 8-10jours consécutifs . 3ème jour perte totale de l'odorat et modification du goût (aucune saveur mais je distinguais juste si c'était un peu salé, sucré ou piquant). Mes voies respiratoires me brulaient et semblaient très sèches et irritées. Difficulté à m'endormir à cause de la douleur des sinus. Goût étrange dans la bouche, presque médica…	100	0	100	11.8	100	88.2
5217	1	1974	France	Limoges	0	1	4/6/20 0:00	2	1	1	Le 6 avril maux de tête fièvre et fatigué. Perte du gout et odorat le samedi 11 avril	100	0.6	100	0	99.4	100
5218	1	1971	France	Courbevoie	0	1	3/12/20 0:00	4	1	1	D'abord petite toux sèche puis fatigue intense - fièvre et 3 jours plus tard perte du goût et de l'odorat. mais avant cette perte d'odorat, et durant 24 heures, je sentais une odeur très désagréable (et difficilement descriptible) dès que je respirais profondément, cette odeur était décuplée lorsque je respirais à la fenêtre ou pire lorsque je suis sortie marcher dans le jardin.	99.9	0.9	82.5	2.4	99	80.1
5219	1	1973	FRANCE	FONTENAY SOUS BOIS	1	1	3/21/20 0:00	1	0	1	Sensation de souffle court et fatigue apparue quelques jours avant le 21 mars où j'ai constaté une perte brutale de mon odorat et une fièvre à 37,8. Après téléconsultation le 23 mars, j'ai suivi l'évolution de ma fièvre qui n'a jamais dépassé 37,6. Toux sèche modérée le soir et fin de fièvre le 29 mars (37) puis retour très faible et progressif de l'odorat à partir du 28 mars. Pas l'impression de…	75	0	83.8	49.1	75	34.7
5226	1	1993	FRANCE	Lyon	1	1	3/20/20 0:00	1	1	1	Courbatures, puis migraines et fatigue et diarrhée, puis perte d'odorat et de goût	84.2	0	85.5	0	84.2	85.5
5228	1	1976	France	Saint amand les eaux	0	1		4	1	1	Le mardi 17/03 j ai commencé à tousser . Mais pas de fièvre ni fatigué. Le dimanche perte de goût et d odorat totale. Je ne percevait de loin l huile essentielle de menthe poivrée. Pour lutter contre la toux j ai mis ur chaque poignet un goutte de laurier noble en huile essentielle . Nez encombré mais ne voulait pas. Celle ci s est passée deux jours plus tard. Le vendredi 20/03 je retrouvais le g…	100	2.3	98.1	0.1	97.7	98
5234	1	1987	France		0	1	3/19/20 0:00	4	1	1		100	2.7	95.5	1.9	97.3	93.6
5237	1	1958	france		1	1	3/18/20 0:00	4	1	1	1)toux sèche,diarrhée 2) fièvre,fatigue,mal de gorge, perte d'appétit. 3) perte goût + Odorat	98.5	3.5	98.1	7.9	95	90.2
5240	1	1987	France	Louvres	1	1	3/28/20 0:00	4	1	1		76.6	0	73.9	8.2	76.6	65.7
5243	1	2001	France	Paris	1	1		1	1	1	maux de crânes puis 2 jours après perte de gout et d'odorat	100	0	100	0	100	100
5244	1	1960	France	Neuilly sur seine	1	1	3/21/20 0:00	4	1	1	Légères courbatures, léger mal de gorge puis trois jours après environ perte du goût et de l odorat	91.2	0.6	91.8	1.8	90.6	90
5246	1	1953	France	Nice	0	1	4/6/20 0:00	2	0	1	Ça a commencé par des maux de tête puis des courbatures ,une fièvre légère. Ensuite la fièvre est monté à 39 deux j’avais le nez complètement bouché j’ai perdu l’odorat assez brutalement ; puis l’impression de ne pas avoir assez d’air dans les poumons.	95.8	7.9	94.6	84.5	87.9	10.1
5247	1	1980	france		1	1	3/24/20 0:00	4	1	1	courbatures, mal de crâne, fièvre, fatigue, nez qui coule, toux sèche, modification du gouts des aliments, modification de l'odorat, douleur abdominale	100	0.3	100	46.5	99.7	53.5
5251	1	1997	France	Paris	3	1	3/23/20 0:00	1	1	1		83.1	0	86.4	48.6	83.1	37.8
5252	1	1971	France	ST GERMAIN NUELL	0	1	3/18/20 0:00	1	1	1	18 mars :les 3 premiers jours fievre; courbatures et mal tete. puis oppression poitrine, essouflement, et toux. 23 mars ; plus du tout d'odorat ni gout . très grosse fatigue. douleurs abdominales sans diarrhée. au bout de 15jours, symptomes disparus moins fatiguée et encore un peu de toux. après 1 mois: reste juste un peu de toux de temps en temps	94.2	0.3	89.7	6.5	93.9	83.2
5253	1	1985	France	Ensisheim	1	1	3/17/20 0:00	4	1	1	Courbatures Fatigué Diarrhée Perte du gout et de l'odorat	99.7	1.9	99.4	2.5	97.8	96.9
5256	1	1971	France	Conflans Ste Honorine	0	1	3/20/20 0:00	7	1	1		99.4	0.3	95.5	3.6	99.1	91.9
5258	1	1956	FRANCE	ANTIBES	0	1		1	1	1	mal de gorge ,nez qui coule yeux qui piquent,eternuements,fievre sur 3 jours max 37,4?bouche pateuse plus de gout,plus d odorat,nausees,toux roque puis grasse,pas d appetit ,grosse fatigue,apres 3 semaines vertiges toux grasse ,diarhee, actuelle ment toux grasse de temps en temps	83	23.6	99.2	24.3	59.4	74.9
5259	1	1983	France	Lille	1	1	3/30/20 0:00	2	1	1	CourbatureFatigue fièvre diarrhée mal de crâne perte odorat perte goût	100	4.6	96.5	25	95.4	71.5
5261	1	1995	France	Freyming-Merlebach	1	1	4/7/20 0:00	2	1	1	Céphalées pendant 2 jours de suite, ensuite place aux symptômes grippaux	100	40.7	96.8	56.6	59.3	40.2
5270	1	1999	France	St Etienne	0	1	3/26/20 0:00	4	1	0	En même temps	86.7	5.7	94.3	6.4	81	87.9
5271	1	1991	France	PARIS	1	1	3/27/20 0:00	1	1	1	1/Mal de crâne 2/fatigue 3/courbatures, 4/perte de goût et d'odorat.	76.5	0	89.9	21.3	76.5	68.6
5272	1	1967	France	Lannemezan	0	1	3/26/20 0:00	1	1	1	Toux sèche intense, souffle court, mal de tête, rhume, perte odorat et goût, diarrhée, fatigue	100	2.7	99.4	6.7	97.3	92.7
5274	1	1983	France	Mennecy	1	1	4/6/20 0:00	1	1	1		100	0	100	34.1	100	65.9
5281	1	1952	FRANCE		0	1	3/17/20 0:00	4	1	1	Toux sèche courbatures fièvre modérée perte totale goût odorat diarrhée. Urticaire dos poitrine estomac	98.1	1.2	100	1.9	96.9	98.1
5283	1	1990	France		0	1		1	1	1		94.3	2.7	86.7	6.7	91.6	80
5285	1	1958	France	Prades le Lez	1	1	3/20/20 0:00	4	1	1		79.7	12.4	89.1	8.8	67.3	80.3
5286	1	1949	FRANCE	Mitry Mory	0	1	3/7/20 0:00	1	1	1	a partir de mi février j'ai commencé à tousser et a être fiévreuse approchant les 38; puis début mars la toux est revenue grosse douleur dos, grande fatigue et perte du gout et de l'odorat jusque fin mars j'ai vu le médecin le 9 mars pour la toux et la perte de gout et d'odorat elle a dit qu'il s'agissait d'une rhinopharyngite donc paracétamol, et elle m'a vu en téléconsultation le 25 03, et m'a …	87.7	0.8	98.9	0	86.9	98.9
5287	1	1965	France	Paris	1	1	3/16/20 0:00	1	1	1		93.5	0	100	0.4	93.5	99.6
5289	1	1984	France	TOULOUSE	0	1	3/24/20 0:00	2	1	1	Courbatures, nez qui coule, modification du goût et de l'odorat, fatigue	100	0	100	80.3	100	19.7
5290	1	1966	France		0	1	3/21/20 0:00	1	1	1	Courbatures, fièvre, fatigue, perte de goût et d’odorat, diarrhée	100	0	97	0	100	97
5293	1	1966	FRANCE	ISSY LES MOULINEAUX	0	1	3/19/20 0:00	1	1	1	cela a commencé par des maux de tête épouvantables, puis se sont enchainés fatigue, courbatures, diarrhées, nausee, perte du goût et de l'odorat, mais aussi mal de dents avec saignements des gencives puis diarrhées à nouveau avec parfois des jours plus apaisés sans symptômes.	76.5	0.1	81.8	28.5	76.4	53.3
5296	1	1990	France	Beaumont le Roger	0	1		1	1	1	La perte de goût et d’odorat ont été ressentis en dernier. Et on duré plusieurs jours (8 environ)	100	8.8	100	7	91.2	93
5297	1	1974	france		0	1	3/19/20 0:00	4	1	1	gorge irritée durant plusieurs jours avant la perte de l'odorat et du gout	100	0	100	0	100	100
5298	1	1979	France	Toulon	0	1	3/28/20 0:00	2	0	1	Nez très congestionné perte de l'odorat et atténuation du goût (ex juste l'amertume du cafe pas l'odeur)	98.3	1.1			97.2
5299	1	1971	France	Annet sur Marne	0	1	3/18/20 0:00	1	1	0	Gorge, mal de tête, diarrhée, douleurs thoracique, toux essoufflement, perte de goût, langue comme brûlée	87.2	69.5	99.5	12.4	17.7	87.1
5305	1	1964	France	Corenc	0	1	3/19/20 0:00	1	0	1	Perte de l’odorat pendant 48h lors de la seconde semaine	100	2.7	99	99	97.3	0
5306	1	1998	France	Nancy	1	1	3/18/20 0:00	4	1	1		0	0	100	0	0	100
5307	1	1986	France	paris	1	1	3/16/20 0:00	4	1	1	J1-3: légère fièvre + courbature J5: nez qui coule / bouché J7: perte d'odorat pendant 15 jours	63	0.2	48.7	39	62.8	9.7
5310	1	1982	France	CACHAN	1	1	3/15/20 0:00	4	0	1		99.8	33.1	100	14.7	66.7	85.3
5311	1	1974	France	PALAISEAU	1	1	3/26/20 0:00	2	1	1	Courbatures, fièvre, toux sèche, souffle court, perte d'appétit et d'odorat, goût métallique dans la bouche	100	0.2	100	0	99.8	100
5316	1	1992	France		0	1	4/3/20 0:00	1	1	1	Ça a commencé par une fatigue généralisée et des courbatures. Ensuite est apparue la toux et le nez qui coule ainsi qu'une impression d'être fiévreuse (37,5°C). Depuis la semaine dernière (vendredi ou samedi) est arrivé l'altération du goût(juste les goûts primaires sont préservés) et de l'odorat	95.3	10.5	95.6	16.9	84.8	78.7
5318	1	1967	France		0	1		1	1	1		57.8	0.6	71.8	0	57.2	71.8
5319	1	1979	France	Dijon	1	1	3/20/20 0:00	2	0	1	Rhinite / diarrhée dlr abdo / courbatures céphalées / perte odorat / photophobie / toux / puis tout à la fois avec vertiges	100	0	100	99.7	100	0.3
5322	1	1992	France		0	1	3/20/20 0:00	1	1	1		100	8.4	100	6.5	91.6	93.5
5323	1	1969	France		0	1	4/2/20 0:00	4	1	1	Perte odorat et goût puis fatigue	96.7	1.5	98.2	20.7	95.2	77.5
5328	1	1969	France	Paris	1	1	3/8/20 0:00	4	1	1	Courbatures ; maux de tête ; fièvre ; fatigue dès les premiers jours. Fatigue persistante durant 3 semaines. Perte de l'odorat et le goût à partir de la deuxième semaine. L'odorat n'est pas revenu depuis (14 avril)	92.3	0	97	12.1	92.3	84.9
5336	1	1960	france	vitry sur seine	0	1	3/15/20 0:00	4	0	1	D'abord la toux pendant une semaine avec fatigue et quelques diarrhées puis perte d'odorat pendant les deux semaines suivantes	97.8	0.1	98.4	98.2	97.7	0.2
5337	1	1999	France	Lyon	0	1	4/13/20 0:00	1	1	0	essoufflement / perte du gout et odorat	100	0.6	99.9	1.2	99.4	98.7
5339	1	1976	France		0	1	3/28/20 0:00	4	0	1	Perte totale de l'odorat d'un coup	93.7	0.2	95.1	1.3	93.5	93.8
5340	1	1989	France	Beaujeu	1	1	4/4/20 0:00	2	1	1	Mal de gorge, fatigue, fièvre, perte de gout et odorat fatigue	100	3.8	100	0	96.2	100
5344	1	1992	France	STRASBOURG	1	1	3/30/20 0:00	4	1	1	Journée et nuit de fièvre , très supportable toutefois; Puis dans les 24H, disparition brutale du gout et de l'odorat	100	0.4	100	0.4	99.6	99.6
5348	1	1963	France	Nantes	1	1	3/21/20 0:00	4	1	1		100	0	99.7	10.6	100	89.1
5352	1	1964	France	Gonesse	1	1	3/17/20 0:00	1	1	1	17/3 : douleur oculaire et fièvre 38º. Prise Doliprane 18/3 : idem 19/3 : chute fièvre, douleur abdominale (idem légère gastro) 20/3 : idem 21/3 : nez pris, qui coule. Perte odorat (mis sur le compte du nez pris) 23/3 : nez dégagé mais aucun goût ni odorat. Sensible aux saveurs uniquement (salé sucré acide amer) Perte du goût/odorat pendant plus de 10 jours, même avec aliments très marqués (frais…	76.6	0	91.8	90.6	76.6	1.2
5359	1	1989	france	paris	0	1	3/15/20 0:00	1	1	1	fievre (jour1) toux (jour 1,2,3) et maux de crâne (jour 2,3,4,5), perte total d'odorat et modification du gout (jour 3à9), Légères difficultés repsiratoires ( jour 4 et5), Souffle court durant une dizaine de jours à partir du jour 5.	75.3	0.1	65.4	25.4	75.2	40
5360	1	1964	FRANCE	AUBERVILLIERS	1	1	3/20/20 0:00	4	1	0		69.2	33.6	68.7	15.1	35.6	53.6
5363	1	1970	France	MIONS	0	1	3/18/20 0:00	1	1	1	Fièvre 3 jours Perte odorat , changement du goût au bout de 9 jours, durant 4, 5 jours. Gorge sèche et ganglions gonflés 3 semaines.	100	14.6	100	48.1	85.4	51.9
5364	1	1967	France	Nancy	1	1	3/9/20 0:00	4	1	1	mal de gorge/pharyngite; diarrhée; fièvre; mal de crâne; fatigue; courbature; perte d'appétit; modification du goût et odorat. fatigue	99.8	0	99.7	0.5	99.8	99.2
5370	1	1978	france	paris	1	1	3/18/20 0:00	1	1	1	1: courbatures 2: perte brutale gout + odorat sans congestion nasale 3: congestion nasale 3 jours après pendant une semaine.	90.8	0	80.9	0	90.8	80.9
5372	1	1989	France	Beuzeville	1	1		1	1	1	Courbatures et nez qui Coule en premier Puis perte goût et Odorat	100	0.2	99.8	97	99.8	2.8
5373	1	1968	France	Versailles	1	1	3/16/20 0:00	4	1	0	1 une légère fatigue et des maux de tête. Quelques jours plus tard nous (ma femme et moi) avons remarqué que depuis la veille ou l'avant veille nous ne trouvions plus un goût normal aux aliments. Fièvre était partie alors (n'a duré que quelques jours 2 ou 3 maximum) puis diarrhées pas sévère et sur 1 ou 2 jours max.	80.9	43	86.7	19.4	37.9	67.3
5375	1	1971	France	Dunkerque	0	1		1	1	1	1er jour: maux de tête. 2ème jour: toux. 3ème jour: maux de tête, toux, essoufflements. 4 ère jour: mêmes symptômes + douleurs dans la poitrine et sensation d’oppression et ce jusqu’au 8 ème jour. Température: 37,5 - 38 pendant 8 jours		66.3	100	29.8		70.2
5379	1	1991	France	La Courneuve	0	1	3/18/20 0:00	1	1	1		82	0	92.3	24.6	82	67.7
5381	1	1971	France	Paris	0	1	3/10/20 0:00	1	1	1	2 jours maux de tete puis 3 jours de fievre avec courbatures puis fievre ok mais perte totale gout et odorat puis la toux et l’immense fatigue sont arrivès	97.2	5.1	94.9	13.4	92.1	81.5
5382	1	2000	France		0	1	3/17/20 0:00	4	1	1		100	0	100	2.4	100	97.6
5386	1	1962	France	Annecy	0	1	3/16/20 0:00	1	1	1		97.2	4.7	97.5	2.8	92.5	94.7
5393	1	1973	France	Paris	1	1		4	1	1	Perte de l’odorat et du goût Diarrhée Mal de crâne	86.4	0	88.9	31	86.4	57.9
5396	1	1981	France	Palaiseau	0	1	3/17/20 0:00	1	1	1	Maux gorge puis fatigue courbatures, fièvre, mal de crâne puis essoufflement perte appétit puis perte goût et odorat	88.3	0.9	93.7	2.2	87.4	91.5
5408	1	1979	France		0	1		4	1	1	Il ne reste que la toux persistante	100	0	100	9.8	100	90.2
5409	1	1967	FRANCE	VALENTON	0	1	3/24/20 0:00	2	1	1	L'week end du 21 et 22 mars , j'ai eu des frissons et des courbatures. Perte totale d odorat et de goût au matin du 24 mars 2020 13 jours après , retrouve le goût sucré puis les autres aliments par la suite. Aujourd'hui , le 14 avril ( J+21jours) toujours PERTE totale d odorat	99.2	0.6	99	47.1	98.6	51.9
5410	1	1999	France	Mondoubleau	0	1	3/23/20 0:00	4	1	1	perte de tous les symptômes sauf la perte de l'odorat et la perte du goût	99.4	0.9	98.2	27.8	98.5	70.4
5411	1	1977	France	Dreux	0	1	3/17/20 0:00	1	1	0	1ère semaine : mal gorge et toux / semaine 2: mal de tête, fièvre 3 jours et pets très odorants (1ère fois de ma vie sans diarrhée je suis de nature constipée ) , semaine 3 mal de gorge parti et engourdissement de la langue avec légère perte du goût. Grosse fatigue et langue engourdie et petite toux sèche toujours après plus de 4 semaines, mal de tête / fièvre / mal de gorge ok	100	100	100	63.8	0	36.2
5414	1	1968	France	Collonges	1	1	3/18/20 0:00	4	1	0			15.6	98.9	79.1		19.8
5419	1	1986	France	Chelles	0	1	4/4/20 0:00	2	1	1		98.1	2.8	98.1	0.6	95.3	97.5
5424	1	1990	France	Paris	0	1	3/16/20 0:00	4	1	1	Perte d’odorat dans un premier temps et douleurs dans le haut du nez avec des picotements ..puis perte de l’appétit et extreme fatigué	94.6	0	99.4	0	94.6	99.4
5425	1	1993	France	Paris	0	1	3/16/20 0:00	4	1	1		89.1	0			89.1
5429	1	1955	France	Toulon	0	1		1	1	1	Courbatures , toux , agueusie et anosmie , fatigue	94.6	0.6	94	0	94	94
5430	1	1972	FRANCE		0	1	3/22/20 0:00	1	1	0	Fatigue légère pendant 2/3 jours, puis perte totale de l'odorat et du goût puis fatigue intense ( Moyenne de sommeil de 17h à 20 heures) pendant 5 jours et baisse de la fatigue. pendant 4/5 jours. Gout étrange persistant aussi dans la bouche.	91.5	0	90.8	1.3	91.5	89.5
5431	1	1996	France	Lyon	1	1	4/12/20 0:00	2	1	1	1- Rhinite +\- rhino pharyngite 2- Douleur amygdalienne droite 3- Anosmie	74.5	11.5	76	61.4	63	14.6
5434	1	1989	France	Crannes en Champagne	1	1	3/18/20 0:00	4	1	1	Ça a commencé par des courbatures avec une petite fièvre (38.5) et des maux de tête pendant 3 jours. Le dimanche d'après (c'est à dire 4 jours après les premiers symptômes) javais perdu le goût et l'odorat	69.4	0.6	66.3	3.5	68.8	62.8
5436	1	1998	France	Paris	0	1	3/20/20 0:00	1	1	1	Fatigue, et léger mal de crâne, perte d'odorat puis intensification de la fatigue du mal de crâne et apparition de fièvre, perte de goût, et souffle court. Cela a ensuite duré 10 jours, puis fièvre s'en va, mal de crâne s'en va, la fatigue, la difficulté à la poitrine et l'absence de goût et d'odorat sont restés pedant encore une semaine	83.5	0	81.6	0.3	83.5	81.3
5440	1	1979	france	lyon	0	1		4	1	1	Rhume, nez qui coule, fatigue (une quinzaine de jours?), perte d'appétit, fièvre 38°(au bout du 3e jour pdt 2/3 jours), souffle court au 4e jour durant 10 jours?, perte d'odorat/modification goût aliments (quelques jours), toux grasse pour finir (quelques jours)	68.2	30.4	74.1	0.1	37.8	74
5447	1	1969	France	Marseille	1	1	3/1/20 0:00	5	1	1	J'ai eu une rhinopharingyte début mars suivie d'une perte de goût et d'odorat qui depuis ne sont pas revenus		1.9	100	2.2		97.8
5452	1	1974	France	Paris	0	1	3/11/20 0:00	4	0	1	Parte de gout en premier puis courbatures et fievre	94.3	62	99.1	0.9	32.3	98.2
5455	1	1963	France	Paris	0	1		1	1	1	- 17 mars : légère fièvre accompagnée de quelques courbatures - 18/19 mars : nez qui coule (sensation de léger rhume) - 20 mars : plus de symptômes mais perte totale de l'odorat et du goût	99.9	1	99.6	0	98.9	99.6
5462	1	1976	France	Pontoise 95300	0	1	3/16/20 0:00	1	1	1	1. Toux 2. Perte odorat 3. Diarrhées	63.4	0.3	68.5	14	63.1	54.5
5464	1	1986	France	Marseille	0	1	3/22/20 0:00	2	1	1	Perte de gout et odorat pendant 2 jours puis essouflements, tachycardie, maux de tête. Je toussais deja depuis 3 mois (j’ai attrapé covid-19 en decembre mais avec symptômes differents).	98.2	17.3	97.9	21	80.9	76.9
5465	1	1980	France		0	1		2	1	1		94	0.8	97.4	13.8	93.2	83.6
5467	1	1975	france		1	1	2/29/20 0:00	6	1	1		97.9	60.4	99.9	70.6	37.5	29.3
5468	1	1988	France	Montrouge	0	1	3/16/20 0:00	1	1	1		73.2	0.1	75.7	1.9	73.1	73.8
5471	1	1997	France	Versailles	1	1	3/25/20 0:00	4	1	1	Infection à l'oeil puis courbatures et nuque raide. Enfin la toux sèche et le mal de crâne.	98.9	14.4	100	4	84.5	96
5472	1	1954	France	Saint Sébastien sur Loire	0	1		4	1	0	mal de gorge, toux sèche, fatigue,mal de crâne, fièvre,modification du goût des aliments, perte d'appétit	90.2	89.2	90.3	52.3	1	38
5473	1	2000	France	Ivry	1	1	4/1/20 0:00	1	0	1	1 : Fatigue 2 : Mal de crane, Diarrhée 3 : Ansomie brutale 4 : Tout le reste	72.7	0.1	88	85.4	72.6	2.6
5475	1	1976	France	Sucy en brie	1	1	3/28/20 0:00	4	1	1		91.4	0	94.6	0	91.4	94.6
5477	1	1991	France	Toulousep	0	1	3/26/20 0:00	5	1	1		100	84.3	100	70.6	15.7	29.4
5479	1	1985	france	le havre	0	1	4/2/20 0:00	1	1	1	D'abord, nez bouché, maux de tête et courbatures le premier jour. Puis, en plus, douleur dans la poitrine comme une légère sensation de brûlure sur les inspirations. Au bout de trois jours, le repas du soir m'a semblé fade et le lendemain, je réalisais que rien n'avait de goût. L'odorat a été plus légèrement affecté. Souffle court à la montée de mes quatre étages d'immeuble pour aller jusqu'au lo…	99.7	34.3	100	22.9	65.4	77.1
5485	1	1989	FRANCE	PARIS	1	1	3/10/20 0:00	4	1	1	1er jour : toux sèche 2ème jour : toux sèche, fatigue, maux de têtes, courbatures 3ème jour : idem, plus fièvre, et odeur spécifique dans le nez 4è jour : idem, pas de courbatures 5ème jour : idem, perte d'odorat et gout. Pas de fièvre. 6ème jour : idem, glaires. 7ème jour à 20ème jour : toux sèche légère	100	0.4	99.6	77.7	99.6	21.9
5492	1	1969	France		0	1	3/24/20 0:00	1	1	1	Perte brutale du goût et de l’odorat	98.6	0	99.7	0	98.6	99.7
5495	1	1957	France	Paris	1	1	3/8/20 0:00	1	1	1	Toux sèche et fièvre langue pâteuse perte de goût Grande fatigue puis oppression pulmonaire au bout de 10 jours Parfois douleurs localisées dans les poumons assez fortes forte toux sèche Puis la fièvre a baissé et disparition progressive de la gêne respiratoire mais grande fatigue persistante encore au bout de trois semaines Au bout de 4 semaines perte de goût et de l’odorat encore sensible	90.5	28.3	93	9.9	62.2	83.1
5497	1	1976	France	Bandol	0	1		4	1	1		74.8	0	80.6	2.7	74.8	77.9
5499	1	1980	France	Lyon	0	1	3/22/20 0:00	2	1	1	Fatigue, vertiges céphalées, mal de gorge, perte goût et odorat	95.3	2.2	89.8	6	93.1	83.8
5501	1	1973	France	Rieumes	1	1	4/3/20 0:00	1	1	1	Le premier jour, Douleurs oculaires, courbatures cuisses, et sensation inflammation gorge et poumons. Legere fièvre le second et troisième jour, toujours avec sensation d'inflammation des poumons et de la gorge et une légère toux seche. C'est vers ce moment que j'ai constaté une nette diminution du gout des aliments et la disparition de l'odorat (test réalisé avec un parfum que je connais pulvéri…	61.9	10.4	79.9	27.2	51.5	52.7
5503	1	1992	France	Juvisy sur orge	0	1	3/23/20 0:00	4	1	1	Courbature puis 3-4 jours plus tard Perte odorat et gout puis douleurs legeres a la poitrine 2-3 jours apres. Perte d odorat pendant 10 jours environs et douleurs poitrines 6 jours environ	79	0	74.5	1.6	79	72.9
5506	1	1972	France	Issy-les-Moulineaux	0	1	3/21/20 0:00	4	1	1	maux de tête et courbatures : pendant 4 ou 5 jours au début ; nausée courte au début ; nez qui coule pendant quelques jours au cours de la première semaine ; toux sèche occasionnelle au début, pendant 10 à 15 jours ; perte d'odorat et de goût à partir du 4e ou 5e jour : l'odorat est revenu assez faiblement vers le 08/04, le goût n'est pas revenu à ce jour (14/04).	53.2	8.9	89	23.1	44.3	65.9
5509	1	1963	France	La Rochelle	0	1	1/27/20 0:00	4	1	1	Diarrhée, toux sèche +++, mal de tête, fièvre, perte de goût et d'odorat	69.9	0.5	80.3	1.9	69.4	78.4
5511	1	1993	France	Paris	1	1	3/20/20 0:00	4	1	1		100	13.1	77.8	13.5	86.9	64.3
5519	1	1978	France	Saint-Just st Rambert	1	1		2	1	1	Myalgies, asthénie, rhinorrhée, Perte de goût et de l’odorat, nausées et vomissement diarrhée, maux de tête	100	1.1	95.1	0.8	98.9	94.3
5524	1	1972	Feance	ISSY les moulineaux	0	1	3/15/20 0:00	1	1	1	Maux de gorge puis maux de tête mal aux poumons et pertes goût et odorat	89.4	1.5	78.1	2.1	87.9	76
5529	1	1980	France	Beaune	0	1	3/16/20 0:00	1	0	1	Perte d'odorat, mal de tête, épuisement, fièvre, toux légère	96.9	16.9	94.6	64	80	30.6
5531	1	1967	France	Paris	0	1	3/17/20 0:00	4	1	1	Nez qui pique éternuements puis perte totale de goût et odorat	100	0	100	0	100	100
5532	1	1976	France	Rochefort-du-Gard	1	1		1	1	1	Fatigue, fièvre, courbatures, céphalées, diarrhée, anosmie, toux sèche 3 fois/ jour, dans l’ordre d’apparition.	76	0	74.5	34.3	76	40.2
5534	1	1996	France	Francheville	0	1	3/13/20 0:00	2	1	1	Dans l'ordre : - toux sèche - fievre - fatigue - essoufflements - courbatures - maux de tête - perte de gout et d'odorat pendant 2 semaines Fatigue depuis 1 mois	100	0.3	100	0	99.7	100
5536	1	1988	France	Paris	1	1		4	1	1	Diarrhee quasiment tout à au long Rhume puis mal de gorge et toux légère puis courbatures puis mal à la tête et nez bouché, perte de goût et d’odorat sont les derniers symptômes apparus	90.9	1.8	87.6	31	89.1	56.6
5539	1	1981	France	SEQUEDIN	0	1	4/2/20 0:00	1	0	1	Souffle court Dkeurs sinus Perte d odorat Maux de tête Fatigue	100	0.9	100	20.4	99.1	79.6
5543	1	1989	France	Thouars	0	1	4/9/20 0:00	1	1	1		100	0	99.1	0	100	99.1
5544	1	1974	France	Six Fours Les Plages	0	1	4/4/20 0:00	2	1	1	Courbatures puis très grosse fatigue accompagnée des symptômes de la rhino. Ensuite un pic fébrile à 38.4 le 05/04. Douleurs Intestinales le 06/04 . Agueusie et anosmie le 08/04	98.4	1.3	100	0	97.1	100
5546	1	1970	France	Versailles	0	1	3/20/20 0:00	5	0	1	Guerison en 4 Jours sauf odorat non revenu entièrement	94.4	0.9	99.7	100	93.5	-0.3
5547	1	1978	France	Anglet	1	1	4/2/20 0:00	5	0	1		48.5	1.4	75.5	75.8	47.1	-0.3
5554	1	1978	France	Paris	1	1	3/4/20 0:00	1	1	1	Fatigue courbatures maux de crâne perte odorat perte goût	97.9	3	96.7	28.2	94.9	68.5
5559	1	1952	france	Pont de Metz	1	1	3/15/20 0:00	1	1	1	commencé par une fatigue qui s'est suivi de maux de tète et grosses toux puis perte de goût et à moindre mesure de l'odorat avec une forte douleur dans la gorge en avalant	99.7	44.7	99.4	18	55	81.4
5560	1	1969	FRANCE	PARIS	1	1	3/18/20 0:00	1	1	1		99.4	1	100	0.7	98.4	99.3
5561	1	1995	France	Lyon	1	1	3/4/20 0:00	1	1	1	Toux , fatigue générale , mal de gorge , mal articulations , boule dans la gorge , perte complet d'appétit , mal de tête	100	0.2	100	0	99.8	100
5566	1	1973	France		0	1	3/21/20 0:00	4	1	1	D’abord rhume nez bouché perte totale gout odorat difficulté respiratoire les soirs Retour goût odorat sous 10 jours	81.5	0	97.6	3.6	81.5	94
5568	1	1972	FRANCE		1	1	2/7/20 0:00	4	1	1	1/ mal de gorge 2/ sensation d'hyper sensibilité du palais, de la langue et de la glotte 3/ toux modérée 4/ perte du goût et de l'odorat 1 semaine après début des symptômes et durant environ 7 jours 5/ toux très importante, persistante durant 2 semaines, accompagnée d'un épisode de fatigue	85.7	0.2	88.2	0	85.5	88.2
5576	1	1993	France	Lyon	1	1	4/15/20 0:00	4	0	1		89.8	1.6			88.2
5577	1	1990	France		0	1	3/19/20 0:00	1	1	1		75.7	6.3	83.9	4.3	69.4	79.6
5578	1	1975	France	Paris	1	1	3/26/20 0:00	1	1	1	J'ai eu dans l'ordre : - 1 jour de fièvre à 38C - Quelques courbatures pendant deux jours après - Perte de l'odorat et du goût 4 jours après la fièvre - Fatigue - souffle légèrement plus court 8 jours après la fièvre - Retour de l'odorat et du goût 15 jours après mais petit à petit	80.5	0	80.3	16.5	80.5	63.8
5584	1	1996	France	Noisy-le-roi	0	1	3/23/20 0:00	4	1	1	Deux premiers jours : grosse fatigue, nez qui coule, maux de tête Jour 3 : perte du goût et de l’odorat A partir du jour 5 et durant une semaine : douleurs dans la poitrine, souffle court, vertiges et malaises	100	0	87.6	2.4	100	85.2
5588	1	1980	France	Rueil-Malmaison	1	1	3/17/20 0:00	1	0	1	Frissons (avec quelques courbature), maux de tête pendant 3 jours puis perte de l’odorat	63.2	10	74.2	29.8	53.2	44.4
5589	1	1965	france	paris	1	1	3/21/20 0:00	3	0	1	Mal de gorge / Fièvre /toux puis migraine, courbature et perte odorat	100	5.7	99.1	84.4	94.3	14.7
5591	1	1985	France	Levallois	0	1	3/16/20 0:00	1	1	1	Diarrhée puis grosse fatigue, fièvre, toux puis difficultés respiratoires avec perte de goût et d’odorat, suivi d’une pneumonie et d’une surinfection des poumons	81	87	95.7	5.1	-6	90.6
5592	1	1975	FRANCE	Courbevoie	1	1	3/31/20 0:00	1	1	1	1- fatigue 2-courbatures, frissons 3- petite fièvre + mal de tête 4- perte d’appétit, du goût et de l’odorat.	94.3	0	97.3	0	94.3	97.3
5595	1	1968	France	Paris	1	1	3/28/20 0:00	2	1	1		100	43.2	100	49.5	56.8	50.5
5598	1	1949	France	Paris	0	1		1	1	1	J’ai eu D’abord de très grands maux de tête avec une crise de foie de la toux puis 48 heures après perte totale du goût et de odorat, le 4ème et le 5ème jours de la température puis le 6eme jour diarrhée une journée puis très fortes douleurs articulaires. Également douleurs de la peau très grande fatigue et j’ai perdu 4 kg Je n’ai plus de symptômes au bout du 18e jour.	97.9	0	97.6	2.1	97.9	95.5
5599	1	1961	France	Issy-les Moulineaux	1	1	3/17/20 0:00	1	1	0	1er jour toux sèche , le 2éme jour fièvre et courbature, puis arrêt de la fièvre et des courbatures le 6éme jour reprise de la fièvre en fin de journée. 7éme jour fatigue, diarrhée , perte de d'appétit et du goût, courbatures. le 25 mars retour du goût, grande fatigue, 28 mars fin des courbatures , début du mal de tête durant 2 jours. le 30 mars toujours très fatigué diarrhée et toux toujours pré…	99.9	100	100	0.4	-0.1	99.6
5600	1	1967	France	Bourg argental	0	1	3/28/20 0:00	1	1	1	Fièvre, douleur, fatigue et perte d'odora	73	4.7	90.2	10.5	68.3	79.7
5604	1	1983	France	Bezannes	1	1	3/21/20 0:00	1	1	1	Pertes de goût et d'odorat totale pendant 4/5 jours, et un retour progressif sur deux semaines.	65	0.3	65.9	0	64.7	65.9
5607	1	1990	France	Angouleme	0	1	4/2/20 0:00	2	1	1		87.6	0	98.2	0	87.6	98.2
5608	1	1963	FRANCE	FROUARD 54	0	1	3/19/20 0:00	1	1	0	mal de tete fievre nez boucher perte d apetit courbature grande fatigue d abord toux seche et ensuite toux grasse pendant 10 jours fievre et toux	100	24.2	98.8	0.4	75.8	98.4
5611	1	1946	France	Dijon	0	1	3/18/20 0:00	1	1	1		87.9	2.3	100	1.9	85.6	98.1
5621	1	1991	FRANCE	MONTPELLIER	0	1	3/19/20 0:00	2	1	1	1. fievre 2. toux seche et mal de gorge 3. douleurs dans la poitrine, souffle court 4. mal de tête, fatigue, courbatures 5. perte du gout 6. perte de l'odorat	85	0.4	95.5	0.4	84.6	95.1
5622	1	1988	France	Douvaine	0	1	3/25/20 0:00	2	1	1	Diarrhées et douleurs abdo, puis courbatures, puis cephalee puis perte du gout et de l'odorat	100	1.6	100	2.8	98.4	97.2
5625	1	1961	France		0	1	3/21/20 0:00	2	0	1	Anosmie et toux Odeur de bois brûlé quasi permanente Récupération odorat et disparition de la toux à J20	70.2	21	71.7	58.5	49.2	13.2
5630	1	1989	france	BOULOGNE BILLANCOURT	1	1	3/30/20 0:00	4	1	1	Diarrhée, mal de crâne, fatique, mal de gorge, toux sèche, fièvre, difficulté à respirer, douleur à la poitrine, nez qui coule, et à la fin modification du gôut et l'odorat.	100	0.3	100	0.5	99.7	99.5
5636	1	1989	France	Gentilly	0	1	3/31/20 0:00	2	1	1	Sensation de sinusite allergique : eternuements++, douleurs sinus frontaux, picotements au fond du nez, douleur et yeux irrités Perte d'odorat puis perte de goût le 31/03, 02/04 maux de tête associés, a partir du 03/04 la fatigue s'est rajoutée comme par poussées. Le gout est revenu au bout d'une semaine, la fatigue et les maux de tête, les douleurs aux yeux ont persistés une dizaine de jours.	52.2	0	66.9	0	52.2	66.9
5644	1	1984	France	86000 - POITIERS	0	1	4/1/20 0:00	2	1	1		90.2	3.8	93.4	47.1	86.4	46.3
5653	1	1993	France	Paris	0	1	3/18/20 0:00	1	1	1	À débuté par des trouble digestifs, puis mal de tête, des frissons qui viennent et partent (10/03/2020) Ensuite le mal de gorge et la fatigue. Puis une journée des impression de respiration lente d’autre journée respirations rapide. 2 semaine de symptômes ensuite tout étais fini 10/03/2020 - 25/03/2020) et 5 jours (30/03/2020) après tout a recommencé à zéro avec un mal de gorge et mal de tête qui…	85.1	0	82.4	43.2	85.1	39.2
5655	1	1979	France	Paris	0	1	3/20/20 0:00	2	0	1	Début brutal 20/03/2020 anosmie et cephlee	70.6	0	82.8	50	70.6	32.8
5656	1	1976	France	Mulhouse	0	1	3/17/20 0:00	1	0	1	Perte d’odorat totale et subite	86.4	0	87	18.5	86.4	68.5
5657	1	1966	France		1	1	3/19/20 0:00	2	1	1	Pneumopathie	91.2	1.6	84.1	12	89.6	72.1
5658	1	1985	France		0	1	3/13/20 0:00	1	1	1		99.7	0	99.7	47.8	99.7	51.9
5660	1	1938	France	PARIS	1	1	1/10/20 0:00	7	1	1	Faible fièvre 38° au maximum Toux grasse perte d'odorat puis du gout pendant plus d'un mois	73.2	61.6	83.2	0.4	11.6	82.8
5663	1	1953	FRANCE	SIERENTZ	1	1	3/22/20 0:00	4	1	1	1 Frissons/ 2 Courte perte de connaissance/ 3 Forte fatigue/ 4 Perte d´odorat/5 Perte de goût/ 6 Perte d´appétit/ 7 Perte de poids/ 8 Bouche toute sèche surtout la nuit	77.1	0.4	90.1	0.5	76.7	89.6
5665	1	1993	France		0	1	3/20/20 0:00	1	1	1		97.5	0	98.8	59.2	97.5	39.6
5666	1	1965	France	Maisons Laffitte	0	1	3/27/20 0:00	2	1	1	Courbatures fatigué Mal de tête Anosmie et agueusie	73.9	2.2	77.1	0	71.7	77.1
5667	1	2000	France	Paris	1	1	4/1/20 0:00	4	1	1		54.1	7.3	61.5	33.8	46.8	27.7
5679	1	1968	France	Auxerre	1	1	3/20/20 0:00	1	1	1	Tous puis fievre et courbatures et mal à la tête puis diarrhées	87	1.5	95.7	35	85.5	60.7
5687	1	1982	France	Paris	0	1	3/14/20 0:00	1	1	1	Maux de tète violents, puis quelques jours plus tard perte brutale et complète de goût et d’odorat puis nez qui coule et légère toux nocturne	98.8	0.9	99.1	1.2	97.9	97.9
5688	1	1965	Feance	Paris	0	1	2/10/20 0:00	7	1	0		52.2	0	47.5	0.2	52.2	47.3
5690	1	1995	France	Pessac	1	1	3/18/20 0:00	1	1	1	Réapparition du goût au bout d'une semaine	100	0.2	99.4	0.2	99.8	99.2
5696	1	1961	FRANCE	LES BROUZILS	1	1		1	1	1	MAL DE GORGE-PHARYNGITE-PERTE GOUT-PERTE ODORAT-FATIGUE	90.1	3.9	95.7	0.9	86.2	94.8
5698	1	1972	France	Strasboirg	0	1	3/11/20 0:00	4	0	1	Mal à la tete et mal de gorge 1 jours puis toux sèche pdt 15 j En parallèle fortes douleurs articulaires et perte de l’odurat Et du goût 1 semaine après apparition des 1ers symptômes	97	3.8	100	64.1	93.2	35.9
5700	1	1995	France	Boulogne-sur-Mer	1	1	4/10/20 0:00	2	1	1	Maux de gorge / fièvre, courbatures, frissons, maux de tête/ respiration courte/ douleur dans la poitrine/ perte de goût et d’odorat	97.6	7.6	95.8	0	90	95.8
5703	1	1985	France	Courbevoie	1	1	3/16/20 0:00	1	1	1		80	0.2	86.1	1.1	79.8	85
5704	1	1985	France	Chatillon	0	1	3/24/20 0:00	2	1	1		100	0	100	0	100	100
5705	1	1990	France	Maisons-Alfort	1	1	3/17/20 0:00	4	1	1	Mal de tete, puis mal de gorge, puis perte du gout et de l'odorat	100	0	100	0	100	100
5707	1	1989	France	Toulouse	0	1	3/17/20 0:00	4	0	1		91.1	14.9	56.7	52.9	76.2	3.8
5708	1	1968	France	Garches	1	1	3/16/20 0:00	1	1	1		100	0	100	0	100	100
5710	1	1969	france	Rueil-Malmaison	1	1	3/25/20 0:00	1	1	1		86.7	25.6	81.2	19.6	61.1	61.6
5714	1	1991	France		1	1	3/5/20 0:00	1	1	1	Toux plus fièvre pendant 5j Puis perte odorat et goût pendant 3 semaines Puis retour de la toux avec douleurs abdominales et oppression sur les poumons	100	0	100	0	100	100
5715	1	1989	France	Garches	0	1	4/6/20 0:00	1	1	1	Fatigue pendant 3 jours après douleurs poitrine difficultés respirer maux tête courbatures perte gout et odorat	89.1	23	93.7	10.6	66.1	83.1
5724	1	1964	France	SAINT-BRICE-SOUS-FORÊT	0	1	3/18/20 0:00	1	1	1	Fievre courbatures mal de gorge Absence de goût et d odorat Douleur poitrine (Pneumopathie) Fatigué et Frissons Maux de tête	77.7	3.8	74.2	18.8	73.9	55.4
5726	1	1988	France	Marseille	1	1	3/21/20 0:00	1	1	1	D'abord fièvre, maux de tête, courbatures, une fois ces symptômes disparus perte de goût et odorat. Fatigue tout le long.	83.8	2.8	71.4	24.8	81	46.6
5730	1	1954	France	Mandeure	0	1		4	1	0	Perte de goût et d’odorat depuis le 20 mars sans autres symptômes pas de fièvre ni problèmes respiratoires	100	1.7	100	1.8	98.3	98.2
5731	1	1983	France	Paris	0	1	3/23/20 0:00	8	1	1	Mal de gorge et toux sèche puis points au cœur et yeux vitreux, puis perte de goût et d’odorat et essoufflement. Jamais de fièvre	93.4	2.1	98.8	3	91.3	95.8
5734	1	1968	France	Paris	1	1	3/17/20 0:00	3	1	1	Fièvre/fatigue, toux, perte progressive du goût et de l’odorat, alternance diarrhée / constipation, douleurs dans la poitrine. Forte douleur dans les sinus au retour partiel du goût et de l’odorat.	88.6	0.9	59.9	1.1	87.7	58.8
5745	1	1980	France	Puteaux	0	1	3/12/20 0:00	4	1	1	Courbatures, fièvre puis perte du goût et de l'odorat	99.4	0.3	100	0	99.1	100
5746	1	1999	France	Villecresnes	1	1	3/16/20 0:00	4	1	1	Au bout de 3 jours tous les symptômes ont disparu excepté la perte de goût et de l odorat	80.3	5.4	87.3	17.2	74.9	70.1
5747	1	1965	France	Bellegarde en forez	0	1	4/5/20 0:00	1	0	1	Perte total du goût et d'odorat, perte d'appétit, maux de tête	100	0	95.6	0	100	95.6
5751	1	1974	France	Lambersart	1	1	3/20/20 0:00	1	0	1	D abord douleurs abdominale. Ensuite toux, perte d odorat, fievre maux de crane. Perte de poids (5 kilos)	99.9	0	99.9	100	99.9	-0.1
5752	1	1979	France	Strasbourg	0	1	3/20/20 0:00	2	1	1	Modification du goût et de l odorat à partir de J5-J6. Toujours pas de retour complet à la normale à J25.	87.2	8.5	93.7	33.7	78.7	60
5753	1	1975	France		1	1	3/19/20 0:00	4	1	1	Mal de gorge + toux J0 Fièvre + mal de tête J3 Perte odorat et goût J5	100	100	100	82.4	0	17.6
5760	1	1990	France		1	1	3/20/20 0:00	4	1	1	Mal de crâne puis anosmie	67.5	1.2	56.7	0	66.3	56.7
5765	1	1974	France		0	1	3/16/20 0:00	1	1	1	Maux de tête et courbatures pendant 4 jours accompagnés de légers maux de gorge et écoulement nasal. Le 5ème jour plus de céphalées mais perte brutale du gout et de l odorat. Cela a duré pendant 8 à 9 jours puis le gout et l odorat sont revenus.... Plus de symptômes jusqu'au 9 avril ou j ai eu 5 jours de mal de tete léger qui ne nécessitait pas de prise de paracétamol.. Nous sommes le 14 avril et…	90.2	0	95.3	95.6	90.2	-0.3
5776	1	1974	France	Perpignan	1	1	3/14/20 0:00	4	0	1	Fièvre et courbature. Mal aux yeux. Puis perte de l'odorat et du goût	89.2	0	68.2	5.7	89.2	62.5
5781	1	1962	France	Bougival	0	1	3/17/20 0:00	1	1	1	Fatigue + mal de tête le 16 mars puis le 17 ou 18 mars, perte totale d’odorat et perte du goût	99.1	0.3	100	14.9	98.8	85.1
5786	1	1985	France	Lyon	0	1	3/21/20 0:00	2	1	1		100	54.1	96.9	3.2	45.9	93.7
5791	1	1969	France	Saint Mande	0	1	3/17/20 0:00	1	1	1	Fièvre Toux Courbatures Maux de gorge Odorat Goût	97	4	94.6	4.6	93	90
5795	1	1985	France	Rueil-Malmaison	0	1	3/31/20 0:00	2	1	1	Dl thoracique céphalée hyperthermie les 3 en même temps durant 4j à j2 perte goût et odorat et asthénie majeure depuis début symptome toux apparu à j10 et dyspnée depuis le début	100	0	99.7	6.3	100	93.4
5797	1	1990	France	Paris	1	1	3/18/20 0:00	4	1	1	- Toux - fièvre - perte d'appétit. (appetance pour le sucré) - diminution du goût. Sans disparition totale - diminution de l'odorat. Sans disparition totale - diarrhées - nausées	62.4	19.7	99.7	48.4	42.7	51.3
5799	1	1992	France		0	1	3/12/20 0:00	4	0	1		100	2.4	96.7	80	97.6	16.7
5801	1	1998	France	Paris	0	1	3/15/20 0:00	4	1	1	Fatigue, frissons, nez qui coule, mal de gorge, perte d'appétit, courbatures, toux sèche, difficultés à respirer, modification de l'odorat, modification du goût des aliments	100	0.2	99.9	24.9	99.8	75
5803	1	1975	France		0	1	3/8/20 0:00	4	1	1	J’ai commencé par avoir un très gros mal de gorge avec un ganglion cervical très douloureux et de la fatigue. Assez rapidement j’ai beaucoup toussé dès le lendemain avec une fièvre modérée... puis sont apparus les courbatures, les céphalées et de l’asthme surtout le soir ( asthme très ancien il y a plus de 15ans). Après 3-4 jours à partir du début des symptômes j’ai perdu complètement l’odorat du…	83.3	0	100	64.6	83.3	35.4
5805	1	1990	France	Lyon	1	1	3/20/20 0:00	4	1	1		100	0	100	10.5	100	89.5
5808	1	1981	France	Cergy	1	1	4/18/20 0:00	1	0	1	Fièvre, mal de grane , taux grasse, perte de l’odorat, nausée, perte d’appétit, des rougeurs sur le corps et fatigue	94.9	0.9	98.2	69	94	29.2
5814	1	2000	France		1	1		1	1	1		85.7	1.2	89.7	0.3	84.5	89.4
5815	1	1974	France	Paris	0	1	3/30/20 0:00	4	1	1	Courbatures et mal de crâne en premier, puis fatigue. Modification de l'odorat et du goût des aliments en même temps, en 2e. Perte d'appétit en 3e, du fait de l'absence de goût. La fatigue est restée longtemps.	100	0.1	100	0	99.9	100
5817	1	1970	France	Charenton-le-Pont	0	1	3/15/20 0:00	4	1	1	J'ai commencé par avoir le nez bouché sans trop d'écoulement. Le lendemain, j'ai complètement perdu le goût et l'odorat. La fatigue, la diarrhée ainsi que les douleurs au ventre et dans la poitrine sont apparus dans la semaine qui a suivi. Je n'ai retrouvé le goût et l'odorat très progressivement qu'au bout de 10 jours	99.9	0.1	99.9	0	99.8	99.9
5819	1	1979	France	Saint Maur des Fosses	1	1	3/1/20 0:00	4	0	1	Très fatigué, courbatures, toux et perte de goût et odorat au bout de 5 jours pendant 15 jours	100	0	95.8	31	100	64.8
5824	1	1959	France	Metz	1	1	2/29/20 0:00	8	0	1	1. Gêne respiratoire (2 semaines) 2. Episodes de forte nausée (brefs, soudains) 3. Quelques épisodes de sensation de fièvre, mais jamais de fièvre 4. Maux de ventre diffus, quelques épisodes de diarrhée 5. Maux de têtes fulgurants, très intenses, très localisés, très brefs 5. Episodes d'eczéma, de rougeurs, de prurit 6. Fatigue diffuse, plutôt par épisodes limités 7. Episode isolé de perte d'odor…	100	9.7	100	49.4	90.3	50.6
5825	1	1992	France	Décines-Charpieu	0	1	3/23/20 0:00	1	1	1	Perte brutale de l’odorat et du goût et forte douleur à la poitrine une seule fois dans la nuit qui m’a poussé à consulter mon médecin généraliste. Symptômes persistants pendant une semaine et petit à petit je retrouve l’odorat et le goût mais pas à 100 % (80 %). C’est la première fois que j’ai ressenti ces symptômes ainsi que fatigue et mal au crâne.		0	100	0		100
5829	1	1998	France		1	1	4/10/20 0:00	4	1	1		81.7	4.6	92.9	10.4	77.1	82.5
5830	1	1988	France	MIEUSSY	0	1	4/7/20 0:00	2	1	1		96.8	1.1			95.7
5834	1	1990	France	Paris	0	1	3/13/20 0:00	4	1	1	Mal de crane Courbatures Gorge sèche Perte de goût et d odorat Fatigue	60.5	8.8	66.6	1.6	51.7	65
5836	1	1990	France	Paris	1	1	3/20/20 0:00	4	1	1		0	0	87.3	0	0	87.3
5838	1	1990	France	Lyon	1	1	3/25/20 0:00	1	1	1	D’abord de la fièvre avec des pointes à 39,5 accompagné d’une extrême fatigue, ensuite toux et problème respiratoire 1 semaine après. Ensuite une perte de l’odorat et du goût pendant deux semaines	84.7	0	98.6	0	84.7	98.6
5840	1	1962	France	Nice	1	1	3/24/20 0:00	2	1	1	Mal de gorge faisant penser à une angine, fièvre 1 nuit, nez bouché, sensation de froid la nuit	84.5	8.3			76.2
5843	1	1971	France	Bertrange	0	1	3/17/20 0:00	1	1	1	Gros rhume, mal de gorge, ensuite perte gout et odorat en même temps 2jours après le mal de gorge	94.9	0	96.9	0.3	94.9	96.6
5845	1	1987	France		1	1	3/18/20 0:00	1	1	1	Fièvre les trois premiers jours, puis plus jamais. Tous les autres symptômes venaient et disparaissaient aléatoirement chaque jour (sauf odorat/toux permanent).	100	0	100	16.4	100	83.6
5846	1	1981	france		0	1	4/3/20 0:00	1	1	1	d'abord mal de tête et fièvre, et ensuite perte goût et odorat	72.8	0.8	83.1	1.3	72	81.8
5847	1	1964	France	Paris	0	1	3/23/20 0:00	1	1	1	Toux fatigue courbatures puis perte de goût et d'odorat et d'appétit et diarrhée puis fièvre	100	0	99.4	12.5	100	86.9
5853	1	1966	United kingdom	Londres	1	1	3/24/20 0:00	1	0	1		100	0.5	98.1	98.8	99.5	-0.7
5854	1	1959	france	angers	0	1	3/18/20 0:00	1	1	1	en premier lieu, mal de gorge, maux de tête, rhume important, infection des sinus, perte de gout et odorat, fièvre, fièvre forte après prise d'aspirine. Au bout de 10 jours, les symptômes ont été réduits, avec toujours cependant des maux de tête irréguliers. j'ai retrouvé complètement l'odorat et le goût vers le 14ème jour après le début des symptômes.	99.5	0	99.2	0.2	99.5	99
5855	1	1968	France	CHAMONIX	0	1	3/21/20 0:00	1	1	1	Courbatures. Nez bouché. Fièvre . Fatigue . Perte goût et odorat . Diarrhée.	97.3	0.6	96.7	2.4	96.7	94.3
5856	1	1980	France	Bondy	1	1		4	0	1		100	5.7	88.2	88.5	94.3	-0.3
5863	1	1970	France	Perigueux	0	1	3/15/20 0:00	2	1	0	Courbatures puis fièvre , peu de toux et 1 semaine après perte du goût et de l’odorat	99	11.1	94.2	1.4	87.9	92.8
5866	1	1984	France		0	1	3/14/20 0:00	4	1	1	D'abord fatigue fièvre et courbatures 3 jours après modification du goût accompagnée dune odeur de vinaigre dans le nez pendant 1 ou 2 jours puis perte brutale goût et odorat sans nez bouché. Est revenu petit à petit au bout d'une semaine	99.7	3.8	100	4.7	95.9	95.3
5868	1	1986	France	Biarritz	1	1	3/23/20 0:00	1	1	1	Fièvre et courbatures, puis 3 à 4 jours après perte de l'odorat.	89.8	0	81.9	15.6	89.8	66.3
5869	1	1990	France	Brive-la-Gaillarde	0	1		1	1	1		100	0	0	0	100	0
5871	1	1967	France	Le Perreux Sur Marne	1	1	3/24/20 0:00	8	1	1	Toux sèche Et éternuements une semaine avant l’apparition de la fièvre et de tous les autres symptômes	100	29.1	100	22.3	70.9	77.7
5872	1	1991	France	Toulon	1	1	3/23/20 0:00	4	0	1	La perte d'odorat a durée 5 jours. Je m'en suit rendu compte par un sentiment de respirer un air très frais.	85.1	0.6	89.8	83.5	84.5	6.3
5875	1	1961	France		0	1	3/13/20 0:00	1	1	1	1-Toux sèche et douleurs à la poitrine 2- Migraines, courbatures et fièvre 3- fatigue et perte du goût 4- perte de l'odorat	83.1	0.1	95.4	6.2	83	89.2
5880	1	1987	France	Saint Restitut	0	1	3/16/20 0:00	1	1	1	Au début, mal de gorge et sensation de chaud/froid avec frissons et toux sèche. Puis des courbatures, fièvre (38/38,5), fatigue et une narine bouchée. Je n'avais plus du tout d'odorat (incapable de sentir une huile essentielle) et tout était fade. J'ai fait une surinfection de l'oreille (otite interne, tympan perforé) du côté de la narine bouchée. Ma toux est devenue grasse. Après mon traitement …	73.8	0	100	7.1	73.8	92.9
5881	1	1963	France	Rambouillet	0	1	3/13/20 0:00	4	1	1		100	9.1	92.1	13.9	90.9	78.2
5884	1	1974	France	NANTES	0	1	3/20/20 0:00	2	1	1	fatigue, douleurs rhume puis dyspnée à J7	84.4	0	70.9	51.2	84.4	19.7
5888	1	1990	France	Gouvieux	0	1	3/12/20 0:00	4	1	1	Mal de gorge et toux, puis douleur abdominal et diarrhée, mal de tête et légère fièvre 37,7-38°c et 5 jours plus tard perte de gout et odorat, durée des symptômes environs 10 jours.	92.6	0	94.2	3.3	92.6	90.9
5890	1	1980	france		0	1	3/28/20 0:00	1	1	1	courbatures. congestion nasale. maux de tete . perte de l odeur et du gout. essouflements .fatigue intense douleur a la poitrine	99.1	0.5	98.2	12.9	98.6	85.3
5892	1	1988	France	Argenteuil	0	1		1	1	1	Toux pendant plusieurs jours puis Fatigue puis fièvre courbatures maux de tête. Modification gout et odorat souffle court et douleurs a la poitrine	95.9	0	40.4	16.5	95.9	23.9
5896	1	1978	France	Livry-Gargan	1	1	3/15/20 0:00	1	1	1		99.4	0.3	100	0.3	99.1	99.7
5897	1	1959	France	Paris	0	1	3/17/20 0:00	4	1	1	Une grosse bronchite, avec perte profonde du goût et de l'odorat. Fièvre modérée, juqu'à 38,8	93.2	0.8	90.5	0.2	92.4	90.3
5899	1	1961	FRANCE	PARIS	1	1	3/30/20 0:00	4	1	1	Mal de gorge/fièvre/diarrhée/Anosmie/Agueusie	99.8	0	99.8	6.8	99.8	93
5900	1	1972	France	Ambert	0	1	3/2/20 0:00	7	1	1		65.4	0.9	71.1	0.4	64.5	70.7
5905	1	1972	france	bar sur aube	0	1	4/4/20 0:00	2	1	1	diarrhée, douleur abdominale, mal de crane, nez qui coule, fatigue, courbature, modification du gout et de l odorat.	80.9	0.5	88.5	0.7	80.4	87.8
5908	1	1980	France		1	1	3/13/20 0:00	6	1	0	Mal de gorge et goût particulier dans la bouche pendant 4 à 5 jours. N'a pas évolué en rhume comme habituellement	96.9	95.9	97.2	26.1	1	71.1
5920	1	1970	France	Chatellerault	0	1	3/27/20 0:00	4	0	1	Symptômes légers la première semaine, fluctuants selon les jours, aggravation des symptômes le 4 avril, douleurs dans la poitrine, douleurs articulaires. Modification de l'odorat la première semaine, sensation que tout a une odeur surie, comme une vieille pomme. Puis perte partielle de l'odorat, qui est passée inaperçue pendant les symptômes, mais qui s'est révélée quand l'odorat est revenu : j'a…	99.4	29.3	91.8	52.6	70.1	39.2
5922	1	1961	France	Avignon	1	1	3/20/20 0:00	4	1	1		99.8	0	99.5	83.9	99.8	15.6
5923	1	1983	France	Clermont Ferrand	1	1	3/12/20 0:00	2	0	1	Asthme que j'ai pris pour de l'asthme dû à mes allergies aux pollens à partir du 12 mars puis perte d'odorat le 24 mars.	79.6	0	80.3	45.9	79.6	34.4
5930	1	1993	France	Paris	1	1	3/17/20 0:00	1	0	1	Perte du goût et d’odorat pendant 10 jours	100	0	100	0	100	100
5931	1	1980	France	Paris	0	1	3/13/20 0:00	1	1	1	1) Fièvre et courbatures 2) Diarrhée 3) Perte gout et odorat + fatigue 4) Toux grasse + perte d'appétit 5) Toux sèche	90.2	1.9	91.3	4.3	88.3	87
5932	1	1998	France	Paris	0	1	3/12/20 0:00	4	1	1	Violentes migraines au début, puis perte du gout et de l'odorat en combinaison avec les migraines, et enchainement avec la fatigue et autres symptomes	96.5	1.8	98.2	19.8	94.7	78.4
5933	1	1982	France	Atton	0	1	4/9/20 0:00	2	1	1		100	0	100	0.9	100	99.1
5937	1	1991	France		0	1	3/18/20 0:00	1	1	1		97.6	0	100	0	97.6	100
5941	1	1969	France		0	1	3/14/20 0:00	1	1	1		99.7	0.3	100	0.3	99.4	99.7
5943	1	1990	France	Lyon	0	1	3/20/20 0:00	4	1	1	1. Mal de gorge 2. Fièvre 3. Fatigue 4. Courbatures et diarrhées avec douleurs abdominales 5. Perte totale de goût et d’odorat (sauf salé, acide, sucré, amer) 6. Migraines avec sinusite (sinus déjà fragilisés se sont inflammés) 7. Toux sèche et toux grasse, douleurs à la poitrine, essoufflement	99.4	0	100	72.4	99.4	27.6
5945	1	1986	France	Paris	0	1		1	1	1	Apparition brutale d’une anosmie le 2 avril 2020	99.2	0	100	53.5	99.2	46.5
5946	1	1984	France	Paris	0	1	3/14/20 0:00	1	1	1	D’abord une fatigue importante, puis la fièvre, ensuite des vertiges et migraines. La perte de goût et d’odorat est arrivée plus tard.	90	12.4	93.4	3.9	77.6	89.5
5949	1	1969	France		0	1		4	1	1		88.6	24.4	66.9	11.4	64.2	55.5
5951	1	1973	France	Lyon	1	1	3/20/20 0:00	2	1	1	La perte de gout est arrivée la première, suivie par le mal de tête et le reste.	92.7	1.3	99.4	46.2	91.4	53.2
5953	1	1966	France		0	1		1	1	1	A la fin perte odorat et quasi du gout	98.1	0.3	99.7	27.4	97.8	72.3
5954	1	1957	France	VILLEFONTAINE	1	1	3/3/20 0:00	1	1	1	3 mars : toux Ensuite 6 jours de fièvre avec perte de gout et d'odorat céphalées, diarrhées et fortes douleurs lombaires. Malaise vagal aussi.J'ai aussi perdu 7 kg.. je n'arrivais pas à m'alimenter. Tous persistante pendant 5 semaines Fatigue intense au début Fatigue pendant au total 5 semaines avec chute de tension au changement de position	81.5	0.6	87.2	19.8	80.9	67.4
5956	1	1974	France	Sartrouville	1	1		4	1	1		100	10.2	100	9.8	89.8	90.2
5957	1	1959	France	Paris	1	1	3/17/20 0:00	2	1	1	Toux sèche devenant Grasse Puis fièvre puis perte odorat puis perte gout Puis forte fièvre avec fatigue nausées diarrhée	96.9	9.5	92.7	17.5	87.4	75.2
5961	1	1986	France	Paris	1	1	3/27/20 0:00	4	0	1		90.3	0	69.3	0	90.3	69.3
5962	1	1985	France	Saint Denis	0	1	3/30/20 0:00	2	1	1		100	97.3	100	7.6	2.7	92.4
5963	1	1984	France	Suresnes	1	1		4	1	1	Mal de crâne de J1 à J3, souffle court de J3 à J7/8, perte de l'odorat et du gout de J4 à J12. La perte était subite, le retour progressif à partir du J12. Retour total des sens à J15/16.	90.8	0	89.2	0	90.8	89.2
5965	1	1984	France	Argenteuil (95100)	1	1	3/17/20 0:00	4	1	1	16/3 Sensation "étrange" mais sans fièvre 17/3 Fièvre + mal de crâne + fatigué + très légère toux 18/3 idem 19/3 idem plus léger 20/3 rétablissement 30/03 allergie pollen boulot 1/4 baisse odorat/goût 3/4 selles molles/diarrhée légère 13/4 retour partiel de l'odorat	49.4	2.5	49	20.7	46.9	28.3
5966	1	1980	france	paris	1	1	3/19/20 0:00	1	1	1	perte rapide de l'odorat et goût puis récupération lente.	83.4	1.5	80.3	3.4	81.9	76.9
5967	1	1958	France	Lyon	0	1	3/16/20 0:00	5	1	1	Mal de gorge Fatigué perte d'appétit goût odorat toux fievre	97.2	0	98.8	2.8	97.2	96
5968	1	1961	France	Paris	0	1	3/28/20 0:00	1	1	1	Fièvre, avec diarrhées et nausées et perte d appétit , puis fatigue perte de odorat et modification du goût, courbatures. J ajoute plaques d’ irritations sur la peau.	99.2	1.4	77.5	43.7	97.8	33.8
5973	1	1979	France	Lyon	1	1	3/18/20 0:00	1	1	0		100	100	100	30.9	0	69.1
5974	1	1981	France	Cachan	0	1	3/11/20 0:00	4	1	1	La perte de goût a été de courte durée mais la perte d'adorat a duré une dizaine de jours. J'ai présenté également des douleurs articulaires et musculaires	100	0	100	19.9	100	80.1
5975	1	1954	France	Paris	1	1	3/17/20 0:00	1	1	1	Légère et permanente conjonctivite avec beaucoup de liquides autour des yeux. Souffle court, TRES GROSSE fatigue, nez non engorgé. Fièvres la première semaine. Pour la première fois de ma vie j'ai perdu le goût totalement et dès les premiers jours. C'est très impressionnant. Perte de l'odorat, moins spectaculaire. Pas d'appétit mais après avoir mangé toujours point douloureux à hauteur du nombril…	70.8	0.1	77.4	0.5	70.7	76.9
5976	1	1959	France	Cannes	1	1	3/11/20 0:00	4	1	1	Rhume fièvre courbatures perte goût et odorat maux de tête vomissement diarrhée	95.2	2.4	98.5	3	92.8	95.5
5979	1	1964	France	Sceaux	1	1	3/17/20 0:00	4	1	1	la perte de gout et d'odorat est apparue 2 jours et demi après la fièvre et les fortes courbatures	100	0	98.1	2.2	100	95.9
5981	1	1989	France	Lunel	0	1	3/17/20 0:00	4	1	1	Fatigue Maux de tête Perte odorat et goût subitement	87	0	92.1	0	87	92.1
5982	1	1970	France		0	1		4	1	1		93	0.7	97.1	0.9	92.3	96.2
5984	1	1962	France	Paris	1	1	3/20/20 0:00	8	1	1	Perte de goût avec amertume Fatigué Perte de l’odorat Température Gêne respiratoire	76	0	100	19.4	76	80.6
5990	1	1957	France	CHATOU	0	1	3/13/20 0:00	2	1	1	l'anosmie est apparue brusquement environ 1 semaine après le début des symptomes qui ont commencé par mal de gorge et toux sèche.	62.8	0.5	92.2	1	62.3	91.2
5996	1	1969	France	Paris	0	1		1	1	1	Fièvre et courbatures pendant 48h puis toux grasse et perte d’odorat. Revenu après 6 jours	98.2	4	93.1	58.8	94.2	34.3
5997	1	1982	France		0	1	4/5/20 0:00	2	1	1	Diarrhées puis toux, mal de tête et perte du goût et de l'odorat	89.2	0	93.4	0	89.2	93.4
5998	1	1977	France	Les Essarts le roi	0	1	3/24/20 0:00	2	1	1	Nez qui coule/bouché puis anosmie/agueusie	100	0.8	99.7	99.7	99.2	0
6000	1	1975	France	ST JEAN DE BRAYE	0	1	3/19/20 0:00	1	0	1	J'ai remarqué que je ne sentais plus les odeurs quelques jours avant d'avoir les autres symptômes (fièvre, maux de tête et courbatures). La toux et le souffle court sont apparus plus tard et ont perduré jusqu' 2 semaines après les premiers symptômes. Aujourd'hui, il me semble que mon odorat n'est pas revenu à la normale.	90.2	3.2	96.2	77.4	87	18.8
6003	1	1949	France	Épinay sur Seine	0	1	3/25/20 0:00	4	1	1	Fièvre, mal de gorge, fatigue, puis perte du goût et de l'odorat après quelques jours. Diarrhée une journée. Mal de tête 48 heures.	83.3	4.4	88.9	84.9	78.9	4
6005	1	1974	France	Fondettes	0	1	4/10/20 0:00	2	0	1	D'abord fatigué puis perte de goût et odorat	100	15.2	100	0.8	84.8	99.2
6006	1	1994	France	Melun	0	1	3/10/20 0:00	2	1	1	Asthenie puis céphalées puis toux puis fièvre puis anosmie/agueusie pendant 15j puis dyspnee légère	98.1	0.3	97.8	3.2	97.8	94.6
6009	1	1981	France	Garches	0	1	3/16/20 0:00	1	1	1		90.9	0	96.7	2.1	90.9	94.6
6010	1	1959	FRANCE		0	1	3/16/20 0:00	4	1	1	Courbatures Fièvre Maux de tête Conjonctivite Perte d'odorat et de goût pendant 2 semaines Migraines Fatigue Nausée	99.9	0.2	100	56.9	99.7	43.1
6012	1	1983	France	Région Parisienne	0	1		4	1	1		97.5	0.2	90.4	46.4	97.3	44
6014	1	1997	France	Fontenay sous bois	0	1	4/4/20 0:00	2	0	1	Le 04/04/20 j’ai eu des frissons mais j’etais a 37.8 de temperature. Et je faisais que eternuer. Je pensais c’etait mon allergie. Puis lundi tout est partie. J’etais en forme. Mais j’ai perdu l’odorat d’un coup brutalement	100	0	98.8	48.3	100	50.5
6015	1	1998	France	Fraisses	0	1	3/13/20 0:00	4	1	1	Du jour au lendemain, j’ai perdu le goût et l’odorat pendant plus de 2 semaines.	96.1	0.3	100	2.4	95.8	97.6
6016	1	1997	France	Toulouse	0	1	3/23/20 0:00	4	1	1	Au départ un simple rhume. Puis une perte brutale de l’odorat et du goût, accompagné de fièvre. Progressivement beaucoup de fatigue, et une absence toujours de goût et d’odorat. Ensuite quelques douleurs à la poitrine.	94.1	0	95.7	3	94.1	92.7
6018	1	1969	France	METZ	0	1	3/19/20 0:00	4	0	1	Apparition de rhume, maux de tête et perte d’odorat, puis fatigue et perte d’appét Durant 4/5 jours. Aujourd’hui 14-04 je n’ai encore retrouvé l’odorat, dernier symptôme présent	100	0	100	66.3	100	33.7
6021	1	1977	France	Houdan	0	1		2	1	1		100	4.1	100	5.7	95.9	94.3
6028	1	1993	France		0	1		4	1	1		93.7	12.4	100	4.5	81.3	95.5
6032	1	1963	France	Le havre	0	1	3/18/20 0:00	4	1	1	18 mars début des courbatures, maux de tête , nez qui coule, mal de gorgé et toux . Samedi 21 . Fin des courbatures et des maux de tête. Le soir perte de goût et de l'odorat. Mercredi 25 diarrhée. Vendredi 27 plus de diarrhée. Mais toujours la toux . Lundi30 retour du goût mais que goût sel et sucré. Samedi 4 avril fin total des symptômes retour total du goût et l'odorat (pas toutes les senteurs).	100	0	100	1.9	100	98.1
6034	1	1980	France	Saint-Cloud	1	1	3/16/20 0:00	4	1	1	Gorge qui racle le premier jour puis toux sèche mais peu fréquente pendant 5 jours. Disparition totale après. Pas d'écoulement nasale. Pas d'essoufflement. Fièvre modérée, autour de 38 pendant 5 jours en même temps que la toux. Fatigue forte surtout le soir pendant 2 semaines, sans fièvre. Sensation d'avoir la bouche sèche et pâteuse au début des symptômes puis perte de l'odorat progressive à par…	97.2	4.1	100	24.8	93.1	75.2
6035	1	1965	France	Reims	0	1	3/22/20 0:00	1	0	1	Céphalées persistantes et mal derrière les yeux	100	0	100	45.9	100	54.1
6037	1	1995	France	Levallois Perret	0	1	3/17/20 0:00	2	1	1	Fièvre et mal de gorge le premier jour. Ensuite pendant une semaine mal de tête et courbatures au dos. Au bout de 4 jours environ perte de l’odorat et du goût complète. Le goût est revenu progressivement au bout de 5 jours. La perte de l’odorat complète a duré deux semaine et commence à revenir progressivement	93.4	1.2	81.2	15.5	92.2	65.7
6039	1	1969	France		0	1	3/13/20 0:00	1	0	1	Courbatures Toux mal gorge rhume fièvre diarrhée difficultés respiratoires douleurs thoraciques douleurs abdominales perte odorat mal de crâne fatigue perte appétit	90.2	16.4	86.2	51.3	73.8	34.9
6040	1	1963	France	Paris	0	1	3/28/20 0:00	4	1	1		92.6	5.9	92.6	56.9	86.7	35.7
6041	1	1968	FRANCE	WATTWILLER	0	1	3/21/20 0:00	1	1	1		91.8	0.2	98.2	5.4	91.6	92.8
6045	1	1978	france	saint ouen du breuil	1	1	3/24/20 0:00	4	1	1	courbature et fatigue et sensation de malaise. odeur étrange et persistante puis disparition de l odorat et du goût complet	97.8	96.4	98.9	0	1.4	98.9
6051	1	1984	France	Paris	0	1		1	1	1	D'abord mal de tête et grosse courbatures Puis une journée de fièvre à 38 disparition du mal de tête. Toujours courbature Puis douleurs thoraciques pendant une semaine Très Légère toux sèche durant toute la durée ( 12 jours ) Grosse fatigue pendant 15 jours je n'ai réalisé la perte de gout et d'odorat qu'après ... pendant la maladie je mangeais peu et quasi que de fruits ... je me suis juste dit …	84	26.5	84.4	10.8	57.5	73.6
6052	1	1985	France	Paris	0	1	3/17/20 0:00	1	1	1	J0 à J+ 6: fortes courbatures haut du corps et maux de tête trés fort (jamais connu ça avant) et fatigue J+4 à J+14 : aucun goût et aucun odorat Depuis : retour progressif des deux mais pas complètement (notamment l’odorat)	100	1.2	100	0	98.8	100
6053	1	1997	France	Garnerans	1	1	4/4/20 0:00	1	0	1	Pas d'odorat pendant une semaine	100	0	95.1	94	100	1.1
6054	1	1981	France	Bussy-Saint-Georges	0	1	3/3/20 0:00	4	1	1	Ça a d'abord commencé par de fortes démangeaisons aux yeux et les yeux qui brûlent comme si je n'avais pas dormi pendant 2 jours puis fièvre 37.5/38 alors que je suis à 36,4 d'habitude, courbature, fatigue, nez non bouché mais qui coule comme de l'eau,très très forte douleur à l'arrière du crâne, douleur oreille pendant quelques heures puis au boit de 6 jours difficultés à remplir les poumons et …	100	0	100	0.8	100	99.2
6057	1	1989	France	Sivignon	0	1	3/13/20 0:00	8	1	1	Eruption cutanee toux mal de crâne fatigue premiers jours et pendant au moins 15 jr Perte totale gout et odorat J4 Essouflement, fièvre a partir j7 pendant 3 jours J10 apparition douleur thoracique. Aujourd'hui tjr gout et odorat altère + toux	85.1	0	69.8	0	85.1	69.8
6058	1	1994	France	Marseille	0	1	3/22/20 0:00	2	0	1	En premier perte d’odorat puis céphalées, toux sèche puis fatigue et persistance de la toux	77.5	7	96.6	95.9	70.5	0.7
6060	1	1900	France	Bobigny	0	1	3/25/20 0:00	1	1	1	J'ai perdu l'odorat et le goût des aliments soudainement. Ainsi que l'appétit entrainant une perte de 4kg en 1 semaine.	100	0	100	2.2	100	97.8
6062	1	1991	France	Pont a mousson	0	1	4/9/20 0:00	2	1	1		100	0	100	0	100	100
6064	1	1971	France	Neyron	1	1	3/13/20 0:00	4	1	0		80.6	80.9	83.5	67.5	-0.3	16
6071	1	1999	France	Riedisheim	0	1	3/19/20 0:00	4	1	1	1 jour de fièvre puis nez qui coule le lendemain et perte de goût et d'odorat environ 4 jours après la fièvre	87.1	0	91	0	87.1	91
6073	1	1984	France	Paris	1	1		2	1	1		100	1.3	100	0	98.7	100
6075	1	1991	France	Paris	0	1	3/22/20 0:00	2	1	1	Diarrhées puis Maux de tête, puis anosmie totale, perte du tout et perte de l'appétit	95.9	0.1	80.7	27.2	95.8	53.5
6076	1	1988	france		1	1	4/7/20 0:00	4	1	1		100	0.2	99.8	0.1	99.8	99.7
6077	1	1991	France		1	1	3/26/20 0:00	1	1	1		74.5	12.4	68.8	23.9	62.1	44.9
6078	1	1969	France	Renned	0	1		4	1	1	Fièvre puis Courbature et Fatigue puis nez qui coule puis perte odorat et goût	50.3	15.5	55.2	14.4	34.8	40.8
6079	1	1978	france	bazemont	0	1	3/21/20 0:00	2	1	1	d' abord maux de gorge puis 2j après fièvre et courbatures et fatigue puis 3j après plus de goût ni d'odorat	82.1	1.3	81.3	0	80.8	81.3
6080	1	1978	France	Torcy 71210	1	1	3/17/20 0:00	4	0	1	D'abord une gêne respiratoire en date du 17 mars 2020 au soir, le lendemain poussée de fièvre au cours de la journée avec polyurie et brûlures mictionnelles, au niveau pulmonaire un peu de toux avec douleurs pulsations au niveau des tempes. Ensuite fièvre au-delà 38,5 sous paracétamol pendant 48 heures. Amélioration état sur le 2 jours (disparition céphalées, gênes respiratoires et fievre) avant …	99.7	0	100	100	99.7	0
6085	1	1994	France	Caen	1	1	3/12/20 0:00	4	1	1		50.4	0	68.9	0	50.4	68.9
6086	1	1989	France	Paris	1	1	3/24/20 0:00	1	1	1	Fièvre 1 jour puis maux de tête et fatigue. Perte totale du goût et odorat 3jours après, sans nez bouché. Symptôme de perte de goût et odorat toujours en parti présent à l'heure actuelle. Odorat retrouvé 10%, goût retrouvé 50%	93.4	0	93	0	93.4	93
6089	1	1990	France	Issy Les Moulineaux	1	1	4/2/20 0:00	1	1	1	1/ Diarrhée 2/ nez qui coule 3/ fievre et fatigue 4/ anosmie agueusie mal de tête et fatigue	98.5	2.8	99.7	0	95.7	99.7
6092	1	1976	France	Ste Geneviève des bois	0	1	3/22/20 0:00	4	1	1	Perte du goût et de l'odorat d'un coup en un jour. Fièvre de temps en temps, au bout d'une semaine oppression au niveau de la poitrine, plus essoufflement y compris à la montée des escaliers. Un peu de fatigue lissée dans le temps	100	0	100	49.8	100	50.2
6093	1	1990	France	Montbrison	1	1	3/20/20 0:00	4	1	1	Perte totale et subite de l'odorat et du goût	72.3	0	79.8	0	72.3	79.8
6098	1	1959	FRANCE		1	1	3/21/20 0:00	7	1	0		99.6	1.1	100	1.6	98.5	98.4
6103	1	1983	France	Paris	0	1	3/13/20 0:00	2	0	1	Toux depuis le depuis ( arret a j 14 repris à j20) Fievre de j1 à j7 CourbatuRes Maux de tête Rhume a j3puis arret 8 a jet repris à j10 Fort maux de tête pendant 15 jours Perte de l odorat à j5 Tropisme cutane œdéme des paupieres avec erytheme, plaques d’urticaire sur le vosage les bras les mains les jambes les pieds le dos levres et oreilles gonflees - douleurs aux pieds sensations de pieds enfl…	99.1	0	100	77.5	99.1	22.5
6105	1	1974	France	Fourques	0	1	3/29/20 0:00	2	1	1	Alors que la fatigue et les maux de tète ont duré quelques jours la perte de goût et d’odorat persistent au bout de 17 jours	100	0.2	99	0	99.8	99
6106	1	1959	France	PARIS	0	1		8	0	1	C'était fin octobre, je n'ai jamais eu une telle grippe. Couchée pendant une semaine, je suis même retournée chez mon médecin traitant qui m'a alors donné des antibiotiques et m'a dit qu'il s'agissait peut-être d'une allergie. je suis asthmatique La fièvre est passée, pas la toux grasse, mais je fume! Par contre, j'ai eu des grippes mais jamais aussi douloureuses que celle là ! Mal aux bronches	31.5	7.7	33.4	61.1	23.8	-27.7
6109	1	1972	France	Le Perreux-sur-Marne 94170	0	1	3/13/20 0:00	4	1	1	Sinusite-perte goût et odorat brutale-fièvre-cėphalées+++-maux ventre diarrhées +++fatigue	100	0.3	99.1	0.9	99.7	98.2
6110	1	1997	France		0	1		4	1	1	D'abord fatigue et maux de crâne. Puis après 2,3 jours je dirais, pic de fièvre à 39,3 pendant 24h, accompagné de courbatures et de frissons. Et enfin perte de goût et d'odorat, que j'ai commencé à retrouver au bout de 2 semaines.	100	0.2	100	10.2	99.8	89.8
6111	1	1989	France	Paris	1	1		4	1	1	1.fatigue 2.sensation de fièvre 3.courbatures 4.diarhee 5.perte de goût et d’odorat	66.3	9.7	74.8	11.2	56.6	63.6
6115	1	1974	France	Besancon	0	1		2	1	1	Toux grasse puis 3jours après perte brutale du goût et de lodorat	75.8	0	83.2	0	75.8	83.2
6118	1	1955	FRANCE		0	1	3/17/20 0:00	1	1	1	petite fièvre avec rhinorrhée, fatigue, et 1 semaine après perte d'odorat et de goût	79.8	0.2	87.1	0.1	79.6	87
6119	1	1968	France		0	1	3/19/20 0:00	2	1	1	toux sèche et nez qui coule et fièvre apparus en même temps et restés modérés, puis diarrhée, puis perte partielle de l'odorat, puis grosse fatigue et souffle court, enfin perte partielle du goût. l'odorat et le goût sont revenus progressivement au bout de 5 jours.	75.4	2.3	46.7	3.4	73.1	43.3
6120	1	1991	FRANCE	AIX EN PROVENCE	1	1	3/15/20 0:00	1	1	1	J1 - J2 : Fièvre J1 - J12 : douleurs musculaires + douleurs articulaires + fatigue + toux sèche J5 - JXX (30 le 14/04/2020) : perte du goût et odorat	100	36.2	100	0	63.8	100
6122	1	1988	France	Lyon	1	1	3/19/20 0:00	1	1	1	Mal de tête, fièvre, courbature Puis diarrhée et immense fatigue 2 jours après perte totale d'odorat et perte à 80% du goût (possibilité surtout de détecter le salé, sucré et l'amer) Au bout de 8-10 jours mieux, mais pas retrouvé l'odorat. Légère amélioration après 3 semaines mais seulement 20% des capacités après 4 semaines...	84.4	0	73	36	84.4	37
6124	1	1988	France	Forbach	0	1	3/10/20 0:00	4	1	1	Mal de gorge mal a la tete toux seche essoufflement fatigue perte gout et odorat et diahree	100	0	100	1.2	100	98.8
6125	1	1981	France	Fresnes	0	1	3/9/20 0:00	4	1	1	Difficulté à respirer mais très léger. Lendemain mal de crâne très intense. Lendemain mal de gorge, nez qui coule. État fiévreux. Un jour de fièvre à 39 degré. Puis plus de fièvre mais fatigue intense. Semaine suivante perte d'odorat et du goût pendant 10 jours	88.5	0.2	98.1	6.8	88.3	91.3
6127	1	1977	France		0	1	3/21/20 0:00	1	1	1		99.5	0	100	0	99.5	100
6128	1	1982	France	HERRLISHEIM PRES COLMAR	0	1	3/20/20 0:00	2	1	1	Fièvre et courbatures des le début Pas d'appétit les 3 premiers jours Douleurs abdos au bout de 3 jours après les repas Perte du goût et odorat au bout d'une semaine pdt 4 jours Mal de tête 15 jours Grosse fatigue 15 jours voir 3 semaines	100	0	88.6	0.3	100	88.3
6129	1	1991	France	PARIS	1	1	4/12/20 0:00	1	0	1	Exposition au virus 1er avril Perte odorat 8 avril Fièvre (38,1°C au max) et céphalées 9 au 11 avril Toux sèche 13 et 14 avril	68.8	10.5	73.6	55.4	58.3	18.2
6133	1	1996	France	Bordeaux	1	1	3/30/20 0:00	1	1	1		99.8	0.7	99.9	34.9	99.1	65
6134	1	1954	France		0	1	2/6/20 0:00	4	1	1	Mal de tête fièvre rhume toux fatigue douleurs musculaires dysosmie dysgueusie nausée vomissements perte totale de l appétit brûlures gastriques	96.9	48.4	97.3	49.8	48.5	47.5
6136	1	1985	France	Paris	0	1	3/20/20 0:00	4	0	1	Mal de gorge, mal de crâne, douleur à la poitrine, diarrhée, douleur abdominale, modification de l'odorat	98.6	1.1	100	30.8	97.5	69.2
6138	1	1989	France	Rixheim	0	1	3/22/20 0:00	1	1	1	Nez qui coule d'abord (je suis allergique au pollen alors jai pense a une réaction allergique) puis un petit nœud dans la poitrine (étant asthmatique je connais cette gene et jai donc pris directement de la ventoline et cela m'a soulagé instantanément) puis la perte de gout et de lodorat de façon brutale	92.1	0	95.9	26.8	92.1	69.1
6141	1	1992	france	nantes	0	1	3/17/20 0:00	4	1	1	- 16/17 mars: premiers symptômes de fièvre, fatigue, maux de tête - du 19 au 25: toux sèches, toujours très fatiguée, nez bouché genre sinusite, maux de tête mais moins de fièvre - depuis le 22 mars: plus de goût et d'odorat	100	0	100	100	100	0
6144	1	1996	France	Lyon	0	1	3/20/20 0:00	1	1	1	D’abord des courbatures ensuite toux, ensuite diarrhée et ensuite perte de l’odorat	71.2	3.5	74.5	41.3	67.7	33.2
6149	1	1966	France	Colmar	1	1		1	1	1	fièvre- fatigue- douleur poitrine- diarrhée-modification du gout des aliments- modification de l'odorat- perte du gout et de l'odorat.( 4,5 jours)	98.8	98.8	95.9	4.4	0	91.5
6150	1	1962	France	SAILLY SUR LA LYS	0	1		6	1	1		91.4	9.6	89	67.2	81.8	21.8
6152	1	1978	France	Furdenheim	1	1	3/16/20 0:00	1	1	1	Par ordre chronologique d’arrivée des symptômes : Toux, nez qui coule, fièvre, maux de tête, fatigué, perte du goût et de l’odorat	97.3	18.5	76.3	19.4	78.8	56.9
6153	1	1982	France	Saint denis (93)	0	1	1/24/20 0:00	7	1	1	Début en bronchite toux grasse avec maux de gorge, puis au bout de quelques jours fièvre (38,1 maximum) courbatures dans les jambes durant une journée. Fatigue ensuite sur plusieurs jours. Toux toujours présente avec fatigue durant un mois. Fin de la toux et de la fatigue avec la perte de l odorat et du goût qui a duré quelques jours.	100	18.6	100	12.8	81.4	87.2
6157	1	1992	France	Toulouse	0	1		1	1	1	Ça a commencé par un mal de gorge et des courbatures, puis la perte de goût et odorat de façon assez concomitante avec l’arrivée de la fièvre. Puis la toux, les maux de tête et une fatigue intense.	99.7	0	100	0	99.7	100
6159	1	1993	France		1	1		4	1	1		100	1.5	100	0.1	98.5	99.9
6161	1	1970	FRANCE	NANTES	0	1	3/30/20 0:00	1	1	1	cela a commencé par le manque d'odorat puis le goût et ensuite des érythèmes sur les mains durant 2 jours	99.7	0	92.9	7.8	99.7	85.1
6165	1	1967	France	Paris	0	1	3/20/20 0:00	1	1	1	Fatigue, mais de tête, douleur ds la poitrine et ds le haut du dos, diarrhée , fatigue perte du tout et l'odorat ... Douleur ds la.poitrine et Afrique intense .. Aujourd'hui plus de symptômes si ce n'est la perte du tout et odorat qui dure	70.4	6	43.6	36.3	64.4	7.3
6167	1	1983	France	Housseras	0	1	3/25/20 0:00	2	1	1	Céphalées +courbature pendant 48h puis perte appétit et nausées pendant 48h puis perte totale de goût et d odorat pendant 11 jours	79.6	3.5	100	36	76.1	64
6170	1	1979	France	Rueil-Malmaison	0	1	3/16/20 0:00	4	1	1	Fièvre, nez qui coule, gorge qui gratte, diarrhée, nausée, douleurs abdominales, perte de goût et d’odorat. (Évolution entre le 16 et le 20 mars).	100	24.6	100	23.1	75.4	76.9
6172	1	1989	France	Portes-les-valence	0	1	3/14/20 0:00	1	1	1	Ordre des symptômes - Fièvre pendant 24h, - toux, - perte totale de goût et d’odorat pendant 12 jours - maux de tête pendant 15-20 jours	91.3	0	73.4	0	91.3	73.4
6175	1	1992	France	Strasbourg	0	1		4	1	1		63.7	0	86.3	4.7	63.7	81.6
6177	1	1992	France	Paris	0	1	3/25/20 0:00	4	1	1	1. Fatigue 2. Perte goût et odorat 3. Mal au nez, toux sèche 3. Fièvre	99.8	0.8	95.7	0.8	99	94.9
6190	1	1975	France	Thonon les bains	1	1	3/22/20 0:00	4	1	1	Fatigue , courbatures, mal au crâne puis 3 jours apres perte odorat et goût.	90.5	9.4	87.3	14.8	81.1	72.5
6192	1	1990	france		0	1	3/24/20 0:00	4	0	1	mal de gorge, maux de tête, écoulement nasal postérieur car muqueuse nasale inflammée donc toux grasse, courbature et fatigue	71.6	54.1	100	75	17.5	25
6193	1	1978	France	Thoiry	1	1	3/18/20 0:00	1	1	1		100	0	98.7	44.6	100	54.1
6195	1	1974	France	Paris	1	1	3/5/20 0:00	4	0	1	La perte de goût et d'odorat a duré pres de 3 semaines.	84.7	0.3	93.4	2.2	84.4	91.2
6206	1	1970	FRANCE	Rezé	1	1	3/20/20 0:00	4	1	1		79.9	3.2	85.2	19.4	76.7	65.8
6207	1	1970	France	Paris	1	1	3/20/20 0:00	2	1	1	Anosmie/Agueusie quasi complête depuis le 24/03/2020 et pas de récupération	100	6	99.7	15.8	94	83.9
6211	1	1976	France		1	1		4	1	1		72.3	26.7	50.6	17.5	45.6	33.1
6212	1	1961	France	Paris	1	1		4	0	1	Grosse fatigue persistante. Perte d'odorat assez rapidement. Difficultés à respirer sans grosse inquiétude. Maux de gorges. Faibles céphalées. Diarrhées occasionnelles. Certains symptômes (maux de gorges, toux) pouvaient disparaître deux ou trois jours et revenir.	85.8	11.2	89.6	20.2	74.6	69.4
6213	1	1966	France	Caen	0	1	4/2/20 0:00	1	1	1	Nez qui coule puis toux, puis perte du goût et de l’odorat et fatigue	76	1.2	96.1	8.5	74.8	87.6
6216	1	2001	France	SUNDHOUSE	0	1	3/22/20 0:00	1	1	1	Odorat, écoulement nasal, mal de tête, fatigue, perte de goût, douleurs abdominales, diarrhée	97.5	3.5	100	41.1	94	58.9
6219	1	1961	France	Marolles-en-Brie	0	1	2/22/20 0:00	4	1	1	Toux violente et sèche en Février, respiration très courte, antibiothérapie, corticothérapie, ventoline et bécot ode pour aider à respirer, puis aphonie totale durant 1 semaine, puis à nouveau mal au crâne , toux, fièvre, énorme fatigue, perte de goût et de l’odorat, coliques, une fatigue qui a duré 3 semaines au moins mais j’ai repris le travail avec un masque, je suis pharmacienne	98.1	1.9	100	47.1	96.2	52.9
6221	1	1964	France	Chalon sur Saône	1	1	12/5/19 0:00	4	1	0	Le nez ki me fait mal au crâne depuis décembre et qui coule...j’ai tout essayé Sinuxin etc...rien n’y fait	97.9	51.9	93.5	41	46	52.5
6222	1	1953	France	Sucy-en-Brie 94370	0	1	3/19/20 0:00	4	1	1	Fièvre toux sèches courbatures mal de tête diarrhée fatigue++++ perte du goût et de l’odorat	100	0	96.3	13.1	100	83.2
6224	1	1944	France	Vincennes	0	1	3/17/20 0:00	4	1	1	Tremblements, courbatures, perte du gout et de l'odorat, avec petite fièvre qui est montée rapidement à 39. Puis apparition de la gêne respiratoire le lendemain,puis de la toux. Ensuite fatigue intense.	83.2	36.9	82.4	39.6	46.3	42.8
6227	1	1973	France		0	1	2/28/20 0:00	1	1	1		78.1	65.9			12.2
6228	1	1979	France	Lugrin	1	1	3/16/20 0:00	1	1	1		96.5	0	98.5	0	96.5	98.5
6231	1	1994	France	Lyon	0	1	3/20/20 0:00	4	1	1	- j0 mal de tête, fatigue - j1 mal de tête, douleurs dans la poitrine - j5 perte brutale gout et odorat	90.2	0	88.1	0	90.2	88.1
6234	1	1953	Françe	St Hippolyte du Fort	1	1	3/19/20 0:00	1	1	0		53.5	41	43.7	33.6	12.5	10.1
6235	1	1988	France		0	1	3/16/20 0:00	1	1	1	D'abord toux et douleurs thoraciques avec une faible fièvre. Puis douleurs abdominales et diarrhées. Puis perte de goût et d'odorat, depuis 3 semaines maintenant.	92.1	0	85.7	0	92.1	85.7
6236	1	1993	France	Bayonne	0	1	3/18/20 0:00	1	1	1	Perte de l’odorat et du goût total pendant 2 semaines	99.7	0	100	0	99.7	100
6237	1	1956	France	Villard-Bonnot	1	1	3/20/20 0:00	4	1	1	fièvre modérée puis toux grasse. Perte totale de l'odorat et dans une moindre mesure du goût. Après 3 semaines odorat commence à revenir	97.5	2.8	94.3	53.5	94.7	40.8
6239	1	1989	France		0	1	4/4/20 0:00	2	1	1	D'abord céphalées avec nez pris. Puis rapidement perte du goût et de l'odorat.	98.5	0	92.7	1.6	98.5	91.1
6242	1	1987	France		0	1	4/3/20 0:00	1	0	1	Perte d'odorat puis souffle court, toux et fatigue	100	22.3	65.9	52.6	77.7	13.3
6244	1	1993	France	Banville	1	1	3/18/20 0:00	2	1	1		63.2	12.7			50.5
6246	1	1976	France	Sud	0	1	3/12/20 0:00	4	1	1	J1 J2: forte fièvre, douleurs digestives moyennes à fortes, perte totale de l'odorat, fatigue intense, petit rhume Retour à la normale sauf odorat mais perte d'appetit J6, 7,8 : fièvre intense, difficultés à respirer sensation de glaires épaisses dans les poumons qui étouffent (1h), fortes douleurs digestives, grosse migraine (inhabituel) , nouvelle perte totale de l'odorat , grosse fatigue, gros…	31.4	1.7	72.3	75.5	29.7	-3.2
6248	1	1948	France	Paris	0	1	1/3/20 0:00	4	1	1	Fièvre et courbatures, puis perte gout, odorat et appétit Toux puis toux douloureuse et asphyxiante (comme asthme) Fatigue d'un bout à l'autre Trop tôt pour test (janvier) car réservé aux gens qui revenaient de Chine	96.9	1	96.1	0.7	95.9	95.4
6249	1	1987	France	Strasbourg	0	1	3/13/20 0:00	1	1	1	D’abord les symptômes d’un rhume: nez qui coule, céphalée. Puis au bout de 5jours perte totale de l’odorat et en partie du goût. Fatigue de plus en plus importante. L’odorat est revenu avec une nette amélioration de mon état après 15jours pendant deux jours puis à de nouveau disparu et les symptômes sont revenus de manière plus intense pendant près d’une semaine. Depuis une semaine, la récupérati…	96.7	0	95.5	52	96.7	43.5
6250	1	1975	France	Amiens	0	1	4/1/20 0:00	2	1	1	Céphalées et frissons à J1 puis toux sèche à J3 puis anosmie à J6	50.8	11.2	67.8	67.2	39.6	0.6
6251	1	1969	France	Toulouse	0	1		1	1	1	Température de 38/39 degrés C pendant 48H avec mal de gorge puis courbatures ,maux de tête importants et lourdeur/ douleurs à la vessie pendant 10 jours et dans la seconde partie irritation des yeux, perte de goût et odorat les deux derniers n’et Toujours pa résolus après 3 semaines	98.8	3.3	97.9	27.3	95.5	70.6
6253	1	1992	France	Paris	0	1	3/7/20 0:00	4	1	1		83.5	0	64.4	0	83.5	64.4
6254	1	1976	France		0	1	3/22/20 0:00	1	1	1		97.6	0	99.5	45.4	97.6	54.1
6255	1	1955	France	Dunkerque	0	1	3/13/20 0:00	1	1	1		92.9	6.7	90.3	26.2	86.2	64.1
6260	1	1990	France	Tournan en brie	0	1	3/16/20 0:00	4	1	1	Rhume, fièvre, perte d'odorat , maux de tête, douleur à la poitrine, perte du goût, difficulté à respirer	82.8	0	48.1	8.9	82.8	39.2
6261	1	1955	France		1	1	3/25/20 0:00	1	1	0		100	98.4	100	50.4	1.6	49.6
6263	1	1973	France	Strasbourg	0	1	3/21/20 0:00	4	1	0	Gorge qui gratte pendant 3 jours 1jour et 1 nuit de courbatures Etat febrile sans fievre Perte de gout et d odorat qui n est pas revenu a 100 %	99.7	0.3	99.7	0.3	99.4	99.4
6267	1	1993	France	Annecy	0	1		2	1	1	Asthenie, maux de gorge + ecoulement nasale, perte de gout. Cephalee, douleur thoracique+gene respiratoire	96.2	0	69.8	0.6	96.2	69.2
6271	1	1955	france	saint etienne	0	1	3/15/20 0:00	4	1	1		63.6	1.2	75.4	13.1	62.4	62.3
6272	1	1980	France	Sartrouville	0	1	3/10/20 0:00	4	1	1		91.2	1.2	87	5.1	90	81.9
6274	1	1971	Royaume Uni	Londres	0	1	3/9/20 0:00	2	1	1		96.9	0	94.6	67.6	96.9	27
6280	1	1971	France	Wettolsheim	1	1	3/1/20 0:00	1	1	1	Perte totale du goût et de l’odorat. Courbatures une journée et légère fatigue pendant 8 jours. Début de retour du goût après 10 jours et odorat après 3 semaines	100	0	93	0	100	93
6283	1	1958	France	Paris	0	1	3/24/20 0:00	4	1	1	Très peu de fièvre. Léger mal de tête persistant. Fatigue. C’est à cause de la perte d’odorat et du goût que j’ai pensé au COVID car les symptômes étaient légers.	70.2	0.3	83.3	22.5	69.9	60.8
6284	1	1989	France	PARIS 15EME	1	1	4/6/20 0:00	4	1	1		100	0	99.1	66.9	100	32.2
6286	1	1986	France	Paris	0	1		4	1	1	Tous les symptômes sont arrivés en même temps sauf la pertr d'odorat et de goût qui est arrivé 1 semaine après	100	0	88.3	0.6	100	87.7
6290	1	1993	France	Montreuil	1	1		1	1	1		100	25.5	100	24	74.5	76
6292	1	1994	France	Phalsbourg	0	1	3/16/20 0:00	2	1	1	Perte d’odorat et de goût brutale ayant durée 9 jours puis récupération. Progressive avec rééducation olfactive	94.3	0	100	0	94.3	100
6294	1	1964	FRANCE	CHAMBERY	1	1	3/19/20 0:00	1	1	1	mal de tête - perte d'odorat et de goût - fièvre - toux sèche - urticaire dans le dos - diarrhée - saignements de nez à la fin	50.2	0	47.5	0.4	50.2	47.1
6297	1	1974	FRANCE	VIRY-CHATILLON	1	1	3/13/20 0:00	1	1	1	Légère toux sèche /fatigue/perte totale goût et odorat	100	3.3	99.1	0	96.7	99.1
6299	1	1984	France	Paris	0	1	3/21/20 0:00	1	1	1	1er jour : courbatures, fièvres, nez pris, maux de têtes, fatigue 2nd jour : courbatures, nez pris, maux de tête, perte goute et odorat, fatigue 3e jour: maux de tête, perte goût odorat, fatigue pendant 10 jours. A ce jour le goût est partiellement revenu mais l’odorat est revenu de manière extrêmement faible	93.4	0.3	72.4	0	93.1	72.4
6300	1	1996	France	Paris	0	1	3/24/20 0:00	1	1	1	Je dirais dans un premier temps perte de 100% de l'odorat et 90%du goût puis petit à petit fatigue et perte de l'appétit	69.5	0	67.4	18.4	69.5	49
6302	1	1984	France	LAGORD	0	1		1	1	1	J1 Grosse fatigue, fievre a 38° J2 grosse fatigue. Courbatures. Mal de tête J3 mal de tête. Petite fatigue. Très léger mal de gorge J4 idem J5 mal de tete persistant. Légère fatigue J6 idem J7 mal de tete J8 mal de tete. Très forte diminution du goût et de l'odorat dans l'après midi. J9 toujours mal a la tête et tres peu de gout (aucun goût sur le milieu de la langue) et d'odorat. Le soir : dimin…	95.8	16.2	73.8	13.3	79.6	60.5
6305	1	1958	France	Neuilly-sur-Seine	0	1	3/9/20 0:00	4	1	1	Maux de gorge puis toux et douleur poitrine puis migraines puis perte d’odorat	99.7	0	95.8	44.1	99.7	51.7
6307	1	1973	France		0	1	3/16/20 0:00	2	1	1	Perte totale d’odorat et de goût . Puis rétablissement progressif	100	0	100	14.2	100	85.8
6308	1	1958	France	Marseille	1	1		2	1	1	La perte totale de goût et d’odorat est survenue d’un seul coup le 26/03. Les autres symptômes ont toujours été très légers. Testé positif au Covid-19 le 27/03. A ce jour goût et odorat toujours nuls.	100	0	77.4	0	100	77.4
6310	1	1991	france	terville	1	1	4/10/20 0:00	4	1	1	J ai eu un jour de fièvre, la nuit , le premier jour ,puis de la fatigue pendant 3 a 4 jours et du jour au lendemain une perte totale de goût et de l odorat. Je pouvais sentir uniquement le sel dans les aliments.	99.1	0.6	99.4	0	98.5	99.4
6311	1	1965	FRANCE	VAULX EN VELIN	0	1	3/13/20 0:00	4	1	1		100	2.1	100	50.5	97.9	49.5
6312	1	1979	France	Rosny sous bois	0	1	3/13/20 0:00	1	1	1		66.9	1.2	72	0	65.7	72
6314	1	1986	France	Paris	0	1	3/14/20 0:00	1	0	1	Fièvre Fortes courbatures Mal aux articulations Extrême fatigue Puis 9 jours plus tard, toux sèches et difficultés à respirer au Max	100	0	97.6	92.2	100	5.4
6316	1	1989	France	MOULLE	0	1	4/2/20 0:00	1	1	1		88.6	0	91.1	4.7	88.6	86.4
6319	1	1963	France	Paris	0	1	3/22/20 0:00	4	1	1	Nez bouché - douleur nasal-fièvre légère sifflement oreille - battement cardiaque important - perte du goût et de l’odorat	100	0	100	0	100	100
6321	1	1977	France	Barby	0	1		4	1	1	Mal de gorge, fièvre fatigue, puis essoufflement et perte goût et odorat. Fatigue persistante pendant quinze jours	74.9	0.9	100	0.6	74	99.4
6326	1	1992	France	Lyon	0	1	4/6/20 0:00	2	1	1	Aucune évolution pour l'instant	100	0	100	0	100	100
6328	1	1972	France	Brive la Gaillarde	0	1	3/19/20 0:00	1	1	1	Fatigue extrême Courbatures Toux Perte goût et odeur Souffle court Maux de tête	99.5	0			99.5
6329	1	1989	France	PARIS	0	1		7	1	1	Otite	68.6	4.9	73.2	47.8	63.7	25.4
6330	1	1983	France	Strasbourg	0	1		4	1	1	Douleurs au dos + grosse fatigue et mal de tête dans un premier temps, puis perte du goût et de l'odorat dans un second temps	88.3	0	90.8	48.7	88.3	42.1
6331	1	1966	France	Saint-Etienne	0	1	3/26/20 0:00	4	1	1	Goût, odorat et mal de tête	88.2	0.6			87.6
6335	1	1986	France	Paris	1	1	3/13/20 0:00	4	1	1	Très forte fatigué durant 5 jours, la perte de goût semble être apparue après les 5 jours, je n’avais plus de symptômes type rhume, seulement la perte de l’odorat et du goût.	100	0	100	0	100	100
6336	1	1977	France	Morsang-sur-Orge	0	1	3/15/20 0:00	4	1	1		94.5	33.1	78.1	49	61.4	29.1
6337	1	1994	France		0	1	4/7/20 0:00	2	1	1	Courbature, céphalée et fièvre le premier jour. J2 aucun symptômes, Et depuis J3 anosmie et agueusie	100	0	100	0	100	100
6338	1	1960	France	Piegros la Clastre	0	1	3/23/20 0:00	2	1	1	Rentrés dans l'ordre au bout de 2 semaines	95.6	26.1	94	26.7	69.5	67.3
6342	1	1958	France	Crest	1	1	3/29/20 0:00	2	1	1	Fièvre, ageusie, anosmie	98.8	17.2	100	20.7	81.6	79.3
6345	1	1963	france	Paris	1	1	3/16/20 0:00	1	0	1	Pert d'odorat la 2eme semaine	67.6	1.7	83.6	63	65.9	20.6
6346	1	1991	France	Palaiseau	1	1	3/8/20 0:00	4	0	1	Petit fatigue deux jours, Monté de fièvre une soirée avec fatigue et mal de crane, Plus de mal de crane ni de fièvre mais découverte de perte d'odorat total Reprise Doucement de l'odorat 14 jours plus tard Reprise total au bout d'a peut prés 2~3 jours	79.2	0	81.9	73.6	79.2	8.3
6353	1	1954	France	Bono 56400	0	1		1	1	1	1 Fièvre 2 Perte d'odorat et gout 3 Perte d'appétit Diarrhée Nausée Douleur abdominale	99.8	0	99.7	39.7	99.8	60
6356	1	1972	France	Colmar	0	1	3/22/20 0:00	4	1	1	Gène respiratoire à partir du 16 mars. Ce sont ajoutés une poussée de fièvre et maux de tête le 17 mars au soir, pendant 2 jours, puis fatigue. A partir du 22/03, système ORL pris, tympans, comme un début de sinusite, maux de tête, nez bouché surtout au réveil, perte d’odorat et de goût. le goût à commencé à revenir au bout d’une semaine, tout le reste a perduré jusqu’au 05 avril. grosse fatigue …	99.2	0.8	100	0	98.4	100
6358	1	1990	France	Strasbourg	1	1	3/23/20 0:00	1	1	1	Courbatures, puis fièvre et enfin perte de goût et odorat.	41.8	5.2	73.8	13.4	36.6	60.4
6361	1	1993	France	Paris	0	1	3/23/20 0:00	1	1	1	En premier toux, fièvre et fatigue Puis perte du goût Puis fièvre et mal de crâne	59.6	8.6	77.7	10.2	51	67.5
6363	1	1981	France	Paris	0	1	3/17/20 0:00	4	1	1	D abord souffle court (stress?), puis perte goût et odorat et enfin diarrhée	88.9	0	90.8	5.1	88.9	85.7
6364	1	1976	France	Nanterre	0	1		8	1	1	perte d odorat depuis le 25 mars. sinus douloureux le 22 mars	100	0	99.4	13.1	100	86.3
6366	1	1954	France	Perpignan	0	1	3/25/20 0:00	1	1	1	D'abord nez bouché puis courbatures Ensuite perte d'odorat puis du gout.	82.8	1.4	86.8	6.3	81.4	80.5
6367	1	1961	france	Les Belleville	1	1		1	1	1	Les symptomes ont fait le yo yo: Fièvre pendant 4 à 5 jours puis courbatures, douleur dans la poitrine, mal de crane et puis de nouveau fièvre et les autres symptomes. Les symptomes ont disparu après 3 semaines.	91.2	12.2	85.9	17.5	79	68.4
6369	1	1989	France		0	1	3/21/20 0:00	1	1	1	Mal à la gorge puis mal de tête puis fièvre et courbatures puis perte de goût et d'odorat (1 semaine après le 1er symptôme)	98.1	1.2	100	48.4	96.9	51.6
6372	1	1988	france	Saint andre d apchon	0	1	3/19/20 0:00	1	1	1		88.9	0.6	100	0	88.3	100
6373	1	1977	France	Aigues vives	0	1	3/13/20 0:00	4	1	1	Courbature fièvre pendant 2 jours puis comme une forte bronchite pendant 10 jours puis perte du goût et de l’odorat pendant 5 jours puis c’est revenu petit à petit mais pas retrouvé en totalité	83	0	87.6	3	83	84.6
6374	1	1986	France	Paris	0	1	3/15/20 0:00	1	1	1		98.1	0	100	0	98.1	100
6377	1	1976	France	Antony	0	1		6	1	1		69.6	48	97.3	41	21.6	56.3
6378	1	1978	France	Paris	0	1	3/25/20 0:00	1	0	1	Fatigue -courbatures -frisson perte d’odorat - douleur dans le dos	95.8	2.7	84.5	83.3	93.1	1.2
6380	1	1975	France	Poitiers	0	1	3/17/20 0:00	1	1	1		75.1	0	75.4	1.8	75.1	73.6
6382	1	1981	france	courtry	1	1	3/24/20 0:00	1	1	1	1 fatigue ,2 douleur et mal de tête toux sèche, 3 perte odorat baisse du goût et appétit, 4 diarrhée	80.5	12.4	84.3	18.6	68.1	65.7
6383	1	1992	France	Nantes	0	1	3/24/20 0:00	1	1	1	Fièvre et mal de tête durant les premiers jours. 15 jours de fatigue et courbatures. Perte d'odorat et goût au bout de 5 jours pendant 1 semaine, et toujours pas récupérés à 100%.	100	0	100	0	100	100
6385	1	1972	France	Haudainville	0	1		2	1	1	Douleurs fortes à la tête.. Épuisée mal à la gorge.. Perte de l'odorat et du goût.. Nausées vomissements diarrhées toux sêches anorexie essoufflée +++ et tacchycardie	99.1	0.3	99.7	0.3	98.8	99.4
6387	1	1996	France		0	1	3/23/20 0:00	1	1	1	Perte d’odorat totale, puis perte du goût ensuite oppression dans la poitrine côté droit pendant plusieurs jours, puis disparition de l’oppression et réapparition quelques jours après plus forte et gênante, se calmait au moment du coucher.	100	0	84.5	3.3	100	81.2
6388	1	1980	France	Paris	0	1	3/21/20 0:00	1	1	1	Fièvre les 3 premiers jours puis maux de tête migraines pendant 5 jours puis maux de coeur nausées pendant 1 semaine puis vomissements mal au coeur mal à la tête puis diarrhée pendant 1 semaine	0	0.3	98.5	0	-0.3	98.5
6395	1	1978	FRANCE	NANCY	0	1	3/16/20 0:00	1	1	1	D'abord la fièvre est apparue sur deux jours. Pas très élevée 38°C et diarrhée, courbatures (mal dans une cuisse et dans un bras plus particulièrement) Puis une gène au niveau du nez avec perte du gout et de l'odorat et surtout pendant 4 jours des migraines très fortes avec vomissements. La toux est arrivée ensuite au bout d'une semaine mais très peu présente. Fatigue pendant 3 semaines.	100	0.3	99.2	0.5	99.7	98.7
6404	1	1963	FRANCE	PARIS	0	1		1	1	1	legere diarrhée puis nausees,perte d appetit en enfin perte brutale du gout et de l odorat fatigue importante pendant une semaine	77	0.7	50.5	21	76.3	29.5
6408	1	1989	France		1	1	3/15/20 0:00	2	1	1	fatigue, courbatures, toux sèche, diarrhée, modification du gout et de l'odorat, diarrhée et souffle court	89.2	0	92.5	0	89.2	92.5
6410	1	1959	France	Issy-les-Moulineaux	0	1	3/13/20 0:00	1	1	1	Gêne nasale pharyngite maux de tête perte odorat goût fièvre et douleurs articulaires douleurs abdo fatigue et essoufflement	100	0	100	0	100	100
6411	1	1981	France	Paris	0	1	3/18/20 0:00	1	1	1	Au début j’ai eu seulement un peu de fièvre, des courbatures et toux. Puis au bout de 5 jours, j’ai commencé à perdre le goût et l’odorat qui a duré jusqu’au 5 avril (15 jours)	100	2.7	100	10.6	97.3	89.4
6412	1	1964	FRANCE		1	1		4	1	0		81.7	81.7	87.5	31.1	0	56.4
6413	1	1989	France	Paris	1	1	3/13/20 0:00	4	1	1	Toux séche, puis fièvre + courbatures + maux de crânes (continu), puis toux grasse + mal de gorge. Puis perte de goût et d'odorat pendant 1 semaine. Diarrhée et vertiges à la fin pendant quelques jours. Fatigue pendant 3 semaines.	79.2	0	70.8	18.4	79.2	52.4
6415	1	2001	France	Rueil-Malmaison	3	1	3/10/20 0:00	4	1	1	d'abord nez qui coule/tout puis perte de goût et d'odorat au bout de 24h (comme un rhume normal chez moi)	88	0	83.6	0	88	83.6
6417	1	1972	France	Paris	1	1	3/7/20 0:00	2	1	1	Fièvre + courbatures 3 jours puis fatigue et agueusie + anosmie puis dyspnée a l’effort + toux et enfin douleurs cardiaques ?	84.7	0.9	81.4	0	83.8	81.4
6418	1	1982	France	Paris	1	1	2/14/20 0:00	4	1	1	du 29 au 4 février très forte fièvre avec pointe à 40°C (SOS Médecins diagnostique une Grippe saisonnière). Vers le 2 février début d'une toux Grasse de plus forte avec bcp de glaire. Plus de fièvre du 5 au 10 février mais toujours la toux. Reprise d'une fièvre modéré (38,6°) le 11 février avec une toux grasse très forte. Sos Médecins prescrit antibiotique (Amoxiline) + radio des poumons --> lob …	83.9	22.4	70.4	0.2	61.5	70.2
6419	1	1986	France	Obernai	0	1	3/14/20 0:00	4	1	1	J'ai ressenti une très grande fatigue durant le weekend, jusqu'à quasiment m'écrouler le dimanche soir . Inquiète j'ai appelé mon médecin le lendemain car la nuit ne m'avait pas reposé c'était pire . J'avais de la fièvre (38.5 avec Doliprane ) , des maux de tête et courbature . Le mercredi 20 mars je perdais totalement le goût et l'odorat et ces symptômes ont duré environ 2 semaines .	77.4	1.9	73.6	0	75.5	73.6
6421	1	1991	France	Paris	0	1	4/8/20 0:00	1	1	1	Légère fièvre 37,5 , puis perte totale du goût et de l’odorat le lendemain	100	0	98.1	0	100	98.1
6422	1	1978	France		0	1		1	1	1	Fièvre légère et grosses courbatures puis toux et difficulté à respirer puis perte de l’odorat et du goût puis douleurs poitrine	92.1	0.6	86.4	6.4	91.5	80
6423	1	1962	France	Montagny	0	1		2	1	1	courbatures, fatigue, toux seche, douleurs poitrine à type de brûlures,nez qui coule, céphalées, douleurs abdo, fievre, perte du goût et de l'odorat.	91.2	8.1	99.8	4.7	83.1	95.1
6424	1	1983	France	Noisy le grand	1	1	3/14/20 0:00	1	1	1		78.8	0	93.2	22.8	78.8	70.4
6427	1	1974	France	Paris	0	1	3/22/20 0:00	1	1	1	Fatigue et mal de tête, puis toux sèche et nez qui coule. Diarrhée puis gêne respiratoire. Toux plus grasse, nez qui coule un peu. Diminution odorat et peut être goût remarquées après 2 semaines seulement.	91.4	36.3	68.8	37.6	55.1	31.2
6432	1	1972	France	Gouvernes	1	1	3/21/20 0:00	1	1	1	Fièvre, mal de crâne, courbatures, fatigue. Toux, douleur poitrine, souffle court, douleur abdominale, perte appétit, perte goût et odorat. Diarrhée, nez qui coule.	64.8	0	75.2	18.4	64.8	56.8
6435	1	1979	France	STRASBOURG	0	1	3/19/20 0:00	1	1	1	Du 19 mars jusqu'au 22 mars : difficultés à respirer. A compter du 23 mars, environ 4 jours de fièvre (38,5 /39 degrés), arrêt brutal du goût et de l'odorat, difficultés à respirer, mal aux oreilles, toux. Puis, jusqu'au 9 avril : arrêt de la fièvre et de la toux mais maintien des autres symptômes notamment difficultés à respirer, grosse fatigue, absence de goût et de l'odorat. Maladie en dents d…	95.3	0.3	97.2	1.6	95	95.6
6437	1	1973	France	Elesmes	0	1	3/22/20 0:00	2	1	1	Sensation rhume, fièvre, perte odorat , toux, diminution goût	97	1.5	98.5	9.1	95.5	89.4
6439	1	1979	France		0	1	3/22/20 0:00	4	1	1	1.Toux, 2.Perte odorat, 3.fatigue, fièvre, mal de tête courbatures 4.perte goût et appétit	100	0	100	0	100	100
6440	1	1993	France	Paris	1	1	3/7/20 0:00	4	1	1	Aucun goût aucun odorat mais sans avoir le nez bouché	89.4	1.6	65.2	2.1	87.8	63.1
6443	1	1981	France		1	1	3/16/20 0:00	1	1	1	Langue blanche Maux de tête Perte de goût Diarrhée Fièvre	88.8	0	96.4	3.9	88.8	92.5
6444	1	1977	France	Montgeron	1	1	3/20/20 0:00	4	1	1	Tout d'abord des courbatures, de l'abattement, de la fatigue et des maux de tête, le lendemain une toux sèche légère en plus (jour 1 et 2). Le surlendemain et le jour suivant seule restait la toux seche (jour 3 et 4). A partir du jour d'après, perte totale de goût et d'odorat sans nez bouché malgré quelques écoulements naseaux (jours 5 à 11).	95.6	0	93	0.3	95.6	92.7
6448	1	1975	France	BARTENHEIM	0	1	3/13/20 0:00	1	1	1	Mal de gorge- maux de tête- fièvre- fatigue- courbatures- nez pris- perte du goût et de l'odorat	85	4.3	99.7	24.2	80.7	75.5
6449	1	1957	FRANCE	GRASSE	0	1	3/15/20 0:00	1	0	1	mal de tete ,fievre ,fatigue,diarrhee ,courbatures,perte d odorat et gout	77.9	7.9	89.7	11.7	70	78
6453	1	1987	France		0	1		4	1	1		93.4	0	86.3	0	93.4	86.3
6454	1	1985	France		0	1	3/22/20 0:00	1	1	1		95.1	5.4	97	5.1	89.7	91.9
6458	1	1960	France		0	1	4/4/20 0:00	4	1	1	toux grasse, fatigue, courbatures, difficultés à respirer/souffle court, modification du goût des aliments, modification de l'odorat, perte d'apétit	90.5	0.4	99.5	0.7	90.1	98.8
6461	1	1972	France	Paris	0	1	3/8/20 0:00	1	1	1	Brûlures dans la trachée à la respiration Toux Fièvre avec frissons intenses (9 ou 10 jours) tremblements (soulagé par le paracétamol) Crises d'hypothermie (sensation de froid extrême) avec perte de sensibilité au niveau des extrêmités des doigts des mains et pieds, lèvres bleues, teint gris (soulagé par le paracetamol) Fatigue Perte d'appétit Perte totale du goût et de l'odorat Douleurs abdomina…	80.9	2.8	94.3	1.9	78.1	92.4
6465	1	1983	France	Paris	1	1	3/17/20 0:00	1	1	1	Tout a commencé par une sensation de voies respiratoires sèches, puis un peu de fièvre et légers maux de tête, et enfin anosmie et agueusie brutales (5 jours après les premiers symptômes).	91	0	99.7	0.2	91	99.5
6466	1	1981	France	Paris	0	1	3/30/20 0:00	4	1	1	D’abord état fébrile, frissons et fièvre à 38 degrés pendant un peu plus de 12h. Puis perte totale d’odorat et perte de goût (je pouvais uniquement distinguer le salé du sucré mais pas de distinction d’arômes).	96.4	0	94.3	18.5	96.4	75.8
6467	1	1958	france	chateauneuf/loire	0	1	3/29/20 0:00	2	1	1	fièvre à 39°c à J0, suivie de fatigue très intense, toux,anorexie; dyspnée + forte à J4, anosmie et agueusie à j9 .à ce jour ( J16) odorat et goût sont revenus partiellement seulement	99.9	0	100	9.5	99.9	90.5
6470	1	1977	France	Nantes	1	1	3/3/20 0:00	4	0	1		75.8	12.8	87.4	72.8	63	14.6
6475	1	1988	France	Tourcoing	0	1	3/25/20 0:00	1	1	1	Maux de gorge,toux,courbature avec febricule,difficulté respi ,encombrement ORL perte du goût et de lodorat, surinfection des sinus otite vertige	100	0	99.4	1.9	100	97.5
6477	1	1993	France		0	1	3/11/20 0:00	5	1	1	Énormément de vertiges, comme l’impression de me noyer dans ma tête. Difficulté à m’alimenter, malaises, tremblements	100	0.2	100	0	99.8	100
6481	1	1992	France	Paris	0	1	3/24/20 0:00	4	1	1	Perte subite du goût et de l’odorat pendant 7 jours Plus grand fatigue que d’habitude	99.1	0	96.1	2.1	99.1	94
6482	1	1996	France	Lyon	1	1	3/21/20 0:00	4	1	1	D'abord le nez qui coule puis toussement puis après perte de gout et d'odorat malgré le nez sec pendant une semaine.	100	1.6	100	48.4	98.4	51.6
6483	1	1977	France	chatou	0	1	3/19/20 0:00	1	1	1	Frisson / courbatures, mal de crâne, fièvre par intermittence les 3 premiers jours, avec fatigue. Au troisième jour en plus : nez bouché puis début du souffle court. En fin de 3ème journée, gorge très serrée. Perte de l'odorat et du goût depuis. Il a fallut 15 jours pour retrouver un souffle quasi normal. Idem le goût. Ne reste plus aujourd'hui que l'ansence de l'odorat et par moment des douleurs…	85.1	0	97.5	1.2	85.1	96.3
6485	1	1989	France	Lille	1	1	4/4/20 0:00	1	1	1	J'ai d'abord perdu le goût et l'odorat subitement (environ en 2h) puis j'ai eu des maux de tête et une légère fièvre (jamais au dessus de 38,2). Pendant une semaine je n'ai rien eu d'autre et je me suis même senti mieux (sauf pour le goût et l'odorat qui ne revenaient pas). Et puis j'ai éprouvé une grande fatigue et une sensation d'oppression au niveau du thorax qui l'accompagnait d'une gêne lors…	94.3	0	93.5	0	94.3	93.5
6490	1	1971	France	ANNECY	0	1	3/23/20 0:00	1	1	1	La toux est apparue en 1er avec le mal de gorge, maux de tête et le rhume puis 4 jours plus tard disparition du goût et de l’odorat.	83	0	83	0	83	83
6493	1	1957	France	Claye Souilly	0	1	4/1/20 0:00	4	1	1	Courbatures mal de tête nez toux fatigue absence totale simultanée de l odorat et du goût diarrhée	100	0	97.3	11.8	100	85.5
6496	1	1980	France	Paris	0	1	3/14/20 0:00	1	1	1	14/03 et 15/03 : toux en fin d'après-midi et le soir 16/03 : + douleur haut poitrine + courbature 17/03 : + température (38 degrés) + nez bouché 18/03 : + nez qui coule 19/03 : + fatigue + nez qui coule , pas de temperature, toux et douleur poitrine 20/03 : nez qui coule + vertige + pas d'odorat et pa de goût (température de 36,4) 21/03 : uniquement vertiges, maux de tête, anosmie, agueusie (comp…	87.2	0	77.7	0	87.2	77.7
6497	1	2001	France	Toulouse	0	1	3/17/20 0:00	1	1	1		100	0	100	0	100	100
6498	1	1973	FRANCE	VERRIERES-LE-BUISSON	1	1	3/18/20 0:00	1	1	1	Jour 1 : Diarrhée Jours 2 à 7 : Courbatures dans le dos, mal de crâne, fièvre modérée, fatigue, perte d'appétit Jour 4 : Modification du goût et absence d'odorat, mal de gorge, courbatures dans le dos, mal de crâne, fièvre modérée, fatigue Jour 5 : Diarrhée et symptômes du jour 4 Jour 6 : comme le jour 4 avec courbatures au diaphragme et moins dans le dos Jour 7 au jour 10 : Diminution des courba…	85.5	0	83.2	33.8	85.5	49.4
6503	1	1973	FRANCE	CREYSSENSAC ET PISSOT	1	1	3/29/20 0:00	5	1	1	petite toux vers des difficultés à respirer pendant 8 jours et vite essouflé meme en marchant	84.5	3.1	86.1	16.1	81.4	70
6504	1	1986	France	Paris	1	1		1	0	1		66.9	0	72	59.4	66.9	12.6
6506	1	2000	France		0	1	4/7/20 0:00	4	1	1		100	0.3	100	0	99.7	100
6511	1	1996	France	Montrouge	0	1	3/12/20 0:00	4	1	1	1. Toux/fatigue 2.Rhume 3. Yeux qui démangent 4. Migraines 5. Perte de goût et d’odorat (pendant une petite semaine) 6. Nausées	89.7	0	97.9	10.3	89.7	87.6
6520	1	1986	France	La roche sur foron	0	1	3/26/20 0:00	1	1	1	D'abord fievre fatigue et vertige puis toux puis perte brutale d'odorat après 10 jours	84.7	0	95.6	51.6	84.7	44
6524	1	1984	France	Vicq	1	1	4/4/20 0:00	2	1	1	Douleur tête Fièvre Courbatures Toux Goût et odorat	86.3	0	99.7	0.5	86.3	99.2
6525	1	1994	France	Belfort	0	1	3/25/20 0:00	2	1	1	Fatigue ,courbature avec toux puis très mal aux yeux très légère fièvre et perte complète de goût et odorat	100	0	100	0	100	100
6526	1	1989	France	Muttersholtz	0	1	3/27/20 0:00	2	1	1	D abord mal à la gorge puis fatigue puis perte gout et odorat puis courbatures puis toux depuis qq jours	77.1	0	89.2	0.3	77.1	88.9
6528	1	1993	France	Angers	1	1	3/13/20 0:00	4	1	1	Perte de goût et odorat	100	0	100	10.3	100	89.7
6529	1	1975	France	Château Thierry	0	1	4/4/20 0:00	2	0	1	Perte de l'odorat une semaine après tous les autres symptômes	99.7	0.3	100	88.3	99.4	11.7
6531	1	1983	France	Comps	0	1	4/2/20 0:00	4	1	1	Maux de tête Diarrhée Modification odorat Modification goût Perte d'appetit Fatigue	100	0	100	0.3	100	99.7
6534	1	1992	France	Besançon	0	1	3/25/20 0:00	1	1	0		77.3	48.9	50.8	12.3	28.4	38.5
6536	1	1993	France	Sury-près-léré	1	1	4/1/20 0:00	4	1	0	1/ fatigue 2/perte d' apétit 3/difficulté à respirer 4/toux sèche 5/ modification du goût	89.8	89.8	85.2	25.6	0	59.6
6538	1	1993	France	Strasbourg	1	1	3/18/20 0:00	1	0	1		90.8	0	79.3	17.2	90.8	62.1
6540	1	1987	France	Paris	0	1	3/7/20 0:00	2	1	1	Symptomes grippaux classqiues en premier puis perte gout et odorat 6 jours après, au moment de la guérison	82.4	6.2	100	13.6	76.2	86.4
6541	1	1976	France	Colmar	0	1	3/7/20 0:00	4	1	1	Irritation gorge, fièvre, maux de tête, toux sèche, perte goût et odorat	81	1.7	94.8	9.5	79.3	85.3
6544	1	1978	France	Taluyers	1	1	3/12/20 0:00	4	1	1	Nez qui coule. Modifications de l’odorat et du goût. Fatigue. Mal de crâne. Fièvre. Douleur à la proitrine. Diarrhée. Toux sèche	72.4	0	63.8	29.5	72.4	34.3
6545	1	1983	france		1	1	3/8/20 0:00	4	1	0	1 PERTE DE GOUT 2 fatigue 3 nez qui coule 4 toux seche 5 souffle court et température à 38 degré celcius le tout pendant 3 semaines avec une periode de rémission de 2 jours vers le 10e jours et le gout est revenu au bout de 3 semaines	93.9	5.6	96.6	3.6	88.3	93
6547	1	1955	France	Gray	1	1	3/13/20 0:00	4	0	1		73.1	1.5	76.7	36.3	71.6	40.4
6548	1	1996	France	Valenciennes	0	1	3/27/20 0:00	1	1	1		96.8	0.8	98.4	0.8	96	97.6
6552	1	1989	France	La Mézière	1	1	3/21/20 0:00	1	1	0	Rhume très fort, puis perte de goût , difficulté à s'oxygéner (3 jours) puis toux sèche et retour progressif du goût après une dizaine de jours, et forte fatigue pendant une vingtaine de jours.	81.2	32.8	99.7	5.1	48.4	94.6
6553	1	1985	france	decize	1	1	3/10/20 0:00	4	1	1	Durant un jours et demi, fièvre, mal de tête, grosse fatigue, mal de ventre et courbatures. Dans les jours qui ont suivi, j'ai suspecté une perte de gout et d'odorat dont j'ai été sûre 3 jours après. J'ai trainé cette perte totale de gout et d'odorat plusieurs semaines (un mois environ).	100	0	89.8	0	100	89.8
6555	1	1997	France	Rouen	0	1	3/23/20 0:00	1	1	0		74.2	56.5	84.5	21.6	17.7	62.9
6556	1	1966	France	chatenay Malabry	0	1	3/18/20 0:00	4	1	1	1/ mal de tête (1 jour) 2/ courbatures+ fièvre (3 jours) 3/ douleurs à la poitrine (3jours) 3/ douleurs articulaires et musculaires dans les hanches et en haut des cuisses (2 jours) 4/ perte de goût et d'odorat (10 jours) très grosse fatigue les 7 premiers jours	99.8	0.2	99.7	0.2	99.6	99.5
6558	1	1980	France	Évry	0	1		1	1	1	Toux,maux de ventre, perte appetit, nausée, diarrhée, fatigue, absence goût et odorat	87.3	6	91.7	2.6	81.3	89.1
6562	1	1995	France	SAINT BRICE SOUS FORET	0	1	4/3/20 0:00	4	0	1		100	0	89.9	77.3	100	12.6
6564	1	1973	France	Nancy	0	1	3/19/20 0:00	1	1	1		100	24	85.1	0	76	85.1
6565	1	1984	France	Awoingt	0	1	3/14/20 0:00	4	1	1	Maux de tete,aphtes, mal de gorge, Nez qui coule, courbatures, fatigue, perte goût et odorat, diarrhée	80.9	0	86.3	0	80.9	86.3
6566	1	1996	France	Paris	0	1		2	0	1		84.2	0.6	87.3	64.5	83.6	22.8
6570	1	1982	France	Marseille	0	1	3/13/20 0:00	2	1	1	Petite fievre, maux de tête, toux, douleurs poitrine, essouflement, perte gout et odorat	77.5	7.3	93.4	12.4	70.2	81
6571	1	1992	France	Tignes	0	1	3/21/20 0:00	1	1	1	Perte totale gout et odorat puis fièvre puis fatigué	86.1	0	87.3	0.3	86.1	87
6575	1	1997	France	Bagneux	0	1	3/24/20 0:00	4	1	1		78.6	0	82.4	2.7	78.6	79.7
6576	1	1978	France	JUVISY SUR ORGE	0	1	3/21/20 0:00	1	1	1	Toux et Perte goût et odorat puis 4 jours plus tard maux de tête , courbatures et toux	84.4	0	86.3	0	84.4	86.3
6578	1	1997	France	Strasbourg	0	1	4/7/20 0:00	1	1	1		100	0	100	0	100	100
6583	1	1991	France	Lyon	1	1	3/17/20 0:00	4	1	1	Fièvre les 3 premiers jours, suivie de 7 jours avec le nez qui brûle, maux de tête et fatigue, avec de rares écoulements du nez, puis 5 jours de perte d'odorat. Retour à la normal au 15e jour après le premier symptôme.	89.8	0	90.8	51.3	89.8	39.5
6595	1	1981	France	Bruz	1	1	3/15/20 0:00	4	1	1	Tjrs pas d’odorat ni de goût 1 mois après	100	0.3	99.1	1.5	99.7	97.6
6597	1	1977	FRANCE		1	1	3/26/20 0:00	1	1	1		80.6	4.4	86.1	31.2	76.2	54.9
6598	1	1970	France	Marseille	0	1	3/26/20 0:00	1	1	1	perte odorat et goût complet ave rhume puis fièvre et toux encore perte odorat et goût avec amélioration mais pas retrouvés	91.9	4.8	94.1	7.4	87.1	86.7
6599	1	1994	France	Pantin	1	1	3/20/20 0:00	2	1	1		68.2	0	86.7	6.8	68.2	79.9
6600	1	1985	France	Bagneux	0	1	3/19/20 0:00	2	1	1	1er jour :Laryngite et fatigue le 2eme jour :fièvre, frissons, courbatures, malaise 3 ème jour : toux grasses, cephalees, mal aux yeux 4 ème jour :toux sèches persistante pdt 15jrs , fatigue	95.3	10.5	96.9	20.7	84.8	76.2
6601	1	1973	France	Saint Gratien	0	1	3/11/20 0:00	1	1	1	D’abord fièvre et migraine puis courbatures avec fièvre puis perte de l’appétit avec fièvre et douleurs abdominales puis perte odorat et goût.	94.1	9.1	96.9	8.5	85	88.4
6604	1	1980	France	Saint Laurent De Mure	0	1	3/19/20 0:00	1	1	1	Disparition en 7 jours	100	0	100	0	100	100
6609	1	1977	France	Marly le roi	0	1		4	1	1	Début Mars un virus grippal avec fatigue toux gorge qui pique et nez qui coule. Grande fatigue Puis 10 jours après perte odorat goût maux tête et fatigue	96.2	1.9	95.9	0	94.3	95.9
6610	1	1962	France		0	1		1	1	1		77.5	6.9	91.3	17.4	70.6	73.9
6611	1	1960	France	Barr	0	1		1	1	1	Mal de gorge/toux/mal de tête /anosmie et ageusie/fièvre /courbatures/ fatigue/ diarrhée/perte d’appétit	100	79.1	1.6	1.6	20.9	0
6613	1	1977	France	Pruines	0	1	3/20/20 0:00	1	1	0	Toux sèche puis courbatures et aguesie. Ensuite douleur pulmonaire et toux grasse et toujours l agueusie.	89.5	43.9	98.1	3.1	45.6	95
6614	1	1969	France	Provins	0	1	3/18/20 0:00	2	1	1	La perte de l’odorat et du goût est apparu 3 jours après la fièvre les autres symptômes depuis le debut	98.5	0	100	0.6	98.5	99.4
6615	1	1989	France		0	1		4	1	1		85.9	0	80.1	0	85.9	80.1
6618	1	1985	France	Gennevilliers	1	1	3/16/20 0:00	4	1	1	Maux de tête puis fièvre et courbatures. Le mercredi 18 mars tout a disparu comme par magie. À 15h de ce jour là j'ai pris un café mais je n'ai absolument rien senti ni goût ni odorat, j'ai poussé le test en croquant un oignon ! Et bah toujours rien. Après 10 jours retour à la normale.	100	0	100	0	100	100
6623	1	1975	France	Maisons-Laffitte	0	1		4	1	1	Fievre, courbatures, fatigie, toux, perte de l'odorat et du goût	95.9	26.4	4.1	90.8	69.5	-86.7
6629	1	1986	France	St Pierre En Faucigny	1	1	3/18/20 0:00	1	1	1	fièvre et courbatures / maux de tête / perte odorat et gout avec fatigue au moindre effort	100	0.2	99.7	0.4	99.8	99.3
6630	1	1988	Francr		0	1	3/23/20 0:00	4	1	1		77	0	88.2	7.9	77	80.3
6635	1	1973	France	mantes la jolie	0	1	3/16/20 0:00	4	1	1	Durant une semaine : toux sèche La seconde semaine : tous les symptômes La troisième semaine : toux et perte de goût et odorat Quatrième semaine : perte de goût et odorat	100	0.9	100	0	99.1	100
6636	1	1983	france	sainte marie en chaux	0	1	3/18/20 0:00	1	1	1	perte de gout et d'odorat puis 10 jours après toux liée à une surinfection pulmonaire post covid type bronchiolite	99.4	0.2	100	0.7	99.2	99.3
6638	1	1997	France	Massy	1	1	3/26/20 0:00	1	1	1		85.5	0	73.8	0	85.5	73.8
6639	1	1985	France	Paris	1	1	3/27/20 0:00	2	0	1	Toux sèche et nez qui coule puis anosmie 5 jours puis fatigue.	72.9	0	75.9	0	72.9	75.9
6640	1	1972	France	Vincennes	0	1	3/16/20 0:00	1	1	1	4 semaines après avoir été contaminée, est toujours présente une fatigue, un essoufflement en marchant normalement, une migraine, une douleur au niveau de la poitrine et des côtes côté gauche, insomnie et une petite toux persistante.	100	0	100	5.4	100	94.6
6641	1	1988	France	Villeurbanne	0	1	3/16/20 0:00	4	1	1	Mal de tête > Courbatures > Fatigue > Diarrhée > Perte de goût et odorat	95.2	5.6	99.5	0	89.6	99.5
6643	1	1997	France	St ouen l’aumône	0	1	4/8/20 0:00	4	1	1	Perte de l’odorat et de goût avec céphalées intenses	100	2.7	95.4	3.8	97.3	91.6
6644	1	1959	France	Lyon	0	1	3/19/20 0:00	2	1	1	Écoulement nasal, céphalées ,fièvre, toux, arthralgies, myalgies, a gueuse ie et anosmie.	100	0.9	99.1	2.3	99.1	96.8
6646	1	1991	France	Viriat	1	1	3/19/20 0:00	4	1	1	Fievre puis pertes du gout + odorat pendant 10 jours accompagné de fatigue	100	0	98.1	3.2	100	94.9
6648	1	1968	France	Les Premiers Sapins	0	1	3/23/20 0:00	1	0	1	D'abord fatigue, toux grasse, mal de crâne, puis toux sèche, fièvre, douleurs au thorax, très mal au crâne, et perte d'odorat subite au bout d'une semaine (le 30/03/2020).	82.3	0.6	87.5	81.9	81.7	5.6
6650	1	1983	France	Paris	1	1	3/27/20 0:00	4	1	1	En premier fatigue puis fièvre puis toux puis mal de gorge puis perte odorat et gout	100	38.5	100	47.2	61.5	52.8
6651	1	1994	France		0	1		1	1	1		100	0	53.2	0	100	53.2
6652	1	1983	France	Paris	1	1	3/30/20 0:00	1	1	1	3/4 jours de mal de crâne et grosse fatigue avec faible toux sèche et perte du gout et l’odorat instantanément. Puis disparition du mal de crâne , toux sèche et grosse fatigue ponctuelle. Perte du Goût et de l’odorat de manière permanente.	100	3.3	100	3.9	96.7	96.1
6660	1	1971	France	Paris	0	1	3/21/20 0:00	1	1	1	Perte totale d'odorat le 21 mars. Perte de goût plus réduite. Diagnostic covid posé par le médecin à distance le 24/3. Maux de tête légers. Quelques essoufflements soignés au doliprane	91.2	0	89.4	54	91.2	35.4
6661	1	1985	France	Lyon	0	1	3/19/20 0:00	2	1	1	Fièvre avec frissons la nuit du 19/03. Asthénie, céphalées et courbature le 20/03 matin puis à nouveau fièvre élevée. Anosmie et agueusie brutale le 21/03 avec rhinorrhée, toujours fièvre, céphalées et courbatures. Douleurs nasales et céphalées importantes le 22/03 avec quelques épisodes d'épistaxis. Courbatures, céphalées et asthénie jusqu'au 28/03. Nette amélioration le 30. Retour du goût autou…	100	0	98.5	0.1	100	98.4
6663	1	1997	France	Beauvoisin (30)	0	1	3/23/20 0:00	1	1	1	J'ai commencé par avoir un rhume avec maux de tête, mal de gorge et nez qui coule. Puis le rhume est passé, mais j'ai perdu d'abord le goût puis l'odorat complètement. Le jour suivant j'ai commencé à tousser et à être essoufflée au moindre effort. Le goût est revenu au bout de quelques jours. L'odorat est revenu au bout de 10 jours. La toux a été stoppée avec un sirop antitussif, mais elle est re…	90.8	0	100	42.9	90.8	57.1
6665	1	1981	France	Paris	1	1	4/1/20 0:00	4	1	1		90.2	5.1	78.3	2.4	85.1	75.9
6666	1	1998	france	lannemezan	1	1		4	1	1		100	0.2	99.5	79.2	99.8	20.3
6669	1	1963	FRANCE	GUERANDE	1	1		4	1	1	COURBATURES, FATIGUE, ANOSMIE	100	7.7	99.1	18.8	92.3	80.3
6671	1	1989	France	Marseille	0	1	3/16/20 0:00	4	1	1	Tous ces symptômes des le premier jour	100	0.3	99.7	0.3	99.7	99.4
6673	1	1972	France	Ansouis	1	1	3/11/20 0:00	4	1	1	Courbature, fatigue extrême, frisson, puis problème au niveau des bronches, difficulté respiratoire, maux de tête, puis sont apparus des douleurs côté gauche de la poitrine, ça a duré une semaine puis j'ai eu une perte d'odorat, et des pb gastriques, abdominaux diarrhée, pendant une semaine la ça va mieux, même si j'ai encore des douleur persistantes à la poitrine	92.2	0.5	98.5	73.1	91.7	25.4
6674	1	1986	France	Le Blanc Mesnil	0	1	3/28/20 0:00	2	1	1		100	7.9	99.7	10	92.1	89.7
6675	1	1982	France	Paris	0	1	3/13/20 0:00	4	1	1	Frissons, courbatures, fièvre peu élevée et de courte durée, fatigue intense Puis nez bouché Puis perte goût et odorat à la fin de la première semaine, qui dure 1 mois après encore Fatigue persistance	100	1.2	99.7	1.1	98.8	98.6
6679	1	1998	France	Toulouse	0	1	3/21/20 0:00	4	1	1	1) Perte goût et odorat 2) mal de tête 3) Fatigue et mal à respirer	96.9	19.1	99.7	36	77.8	63.7
6680	1	1998	France	Colmar	0	1	3/18/20 0:00	4	1	1		100	0.2			99.8
6681	1	1961	France	Bar Le Duc	0	1	3/18/20 0:00	1	1	1	Œil rouge puis diarrhée petite fièvre souffle court douleur poitrine langue qui pique	96.6	35.9	97.7	40.6	60.7	57.1
6682	1	1997	France	Nantes	0	1	3/10/20 0:00	1	1	1	1) Léger rhume avec écoulements clairs 2) Plus d’écoulements nasaux mais perte du goût et d’odorat 3) Gros maux de tête 4) Fièvre 5) Légères difficultés respiratoires 6) Plus aucune symptômes 7) Extrême fatigue	100	0	100	21	100	79
6683	1	1964	France	Gaillard	0	1	3/6/20 0:00	2	1	0	Céphalées, frissons, courbatures pendant 2 jours puis perte totale goût et odorat et fatigue	92.4	3.5	91.4	1.6	88.9	89.8
6685	1	1985	France	LILLE	0	1	3/9/20 0:00	2	1	1		76.1	0.9	96.2	12.4	75.2	83.8
6686	1	1964	France	Grenoble	0	1		8	1	1	Céphalées, courbatures, agueusie, anosmie, puis fièvre, toux sèche, et pneumonie Covid typique au scanner	100	0	97.9	1.1	100	96.8
6687	1	1995	France	Bordeaux	0	1	3/13/20 0:00	1	1	1	Fatique, diarhée, difficultés à respirer sont restés 3 jours à peu près. J'ai retrouvé le goût après 2 semaines et demi, l'odorat revient petit à petit mais n'est toujours pas là à 100 %.	100	0	100	7.8	100	92.2
6688	1	1979	France	Balgau	1	1	3/17/20 0:00	4	1	1	Fievre>Nez qui coule + toux>Courbatures>Perte gout odorat>Fatigue+nausés	100	0	87	0	100	87
6690	1	1972	France	Toulon	0	1	3/20/20 0:00	2	1	1	arthralgies puis fièvre et fatigue +++ Toux grasse ensuite ( je suis asthmatique)	66.6	0	72	1.9	66.6	70.1
6702	1	1955	France		0	1	4/1/20 0:00	1	1	0		99.5	100	100	41.7	-0.5	58.3
6703	1	1966	france	Lyon	0	1		1	0	1	courbatures, maux de tête, maux de gorge, fatigue, nausées, fatigue, perte d'odorat...des hauts et des bas pendant la seconde semaine	90.4	7.7	88	90.1	82.7	-2.1
6705	1	1974	france	Habsheim	1	1	3/26/20 0:00	1	1	1	fatigue,courbatures,fièvre,modification et perte du gout et de l'odorat.	83.7	83.4	82.7	5.1	0.3	77.6
6708	1	1990	France	Clamart	0	1		4	1	1	Fièvre Maux de gorge Perte goût et odorat Fievre Essoufflement	88.2	0	98.5	2.1	88.2	96.4
6710	1	1961	France	Lyon	0	1	4/22/20 0:00	1	1	1	les douleurs abdominales sont apparues après 15 jours puis de nouveau les autres symptomes	83.2	16.9	76.5	4.7	66.3	71.8
6713	1	1974	France	Lillebonne	0	1	3/18/20 0:00	4	1	1	Dans l’ordre :Fortes nausées, fatigue, Courbatures, fièvre (38 pendant1 jour), perte goût et odorat après 6/7 jours, À ce jour le goût est revenu, l’odorat partiellement...	98.5	5.7	96.7	6.7	92.8	90
6714	1	1961	France	Lyon	0	1	4/1/20 0:00	4	1	1	Diarrhée puis mes yeux sont devenus très douloureux, j'ai fait brûler une casserole pleine et je n'ai rien senti, petite angine puis en même temps, l'impression de sentir les poumons, le droit vraiment très douloureux...	52.2	1.9	76.2	1.9	50.3	74.3
6721	1	1983	France		0	1	3/25/20 0:00	1	0	1	Rhume puis migraines très fortes et perte d'odorat	66.6	0	66.6	36.6	66.6	30
6722	1	1997	France	Aix-en-Provence	1	1		1	1	0		94.9	26.5	87.8	34.9	68.4	52.9
6724	1	1979	France	Lyon	0	1	3/23/20 0:00	4	1	1	Courbature, maux de tête, nez qui coule, diarrhée, fatigue extrême, perte totale tout et odorat	74.8	0	85.4	0	74.8	85.4
6727	1	1985	France	Clichy	0	1	3/20/20 0:00	1	1	1		99.7	0.9	99.7	0.9	98.8	98.8
6728	1	1979	France	Bordeaux	0	1		1	1	1	Tout a commencé par une toux sèche suivie de migraine, de fatigue. J'ai eu un épisode diarrhéique et du jour au lendemain,j'ai perdu le goût et l'odorat.	99.7	0	99.7	0.3	99.7	99.4
6731	1	1966	France	Brunoy	0	1	3/25/20 0:00	1	1	1	Fièvre mal de gorge diarrhée maux de tête courbatures toux perte odorat puis gout	96.6	2.6	95.4	5.2	94	90.2
6742	1	1983	France		0	1	3/13/20 0:00	1	1	1	Nez qui coule, fatigue legere et maux de tete a J1, constat d'absence de gout et d'odorat a J2, courbatures en plus à J3 et J4. Absence de gout complete jusqu'à J14, recuperation presque complete a ce jour (J32).Anosmie complète jusqu'à J20 ou J21, qui disparaît très progressivement (recuperation incomplète a ce jour, J32).	99.7	0.3	100	9.5	99.4	90.5
6748	1	1995	France	Seytroux	0	1	3/16/20 0:00	4	1	1	J'ai perdu simultanément le goût et l'odorat, d'un coup. la perte était totale pendant 10 jours puis le goût est revenu progressivement, puis ensuite l'odorat (pas retrouvé encore à 100%).	100	0	100	0	100	100
6749	1	1984	France	Andrezieux Bouthéon	0	1	3/15/20 0:00	2	1	1	Maux de tête et grosse fatigue le premier jour puis fièvre le lendemain avec diarrhées et toux sèche. Au bout d’une semaine encore plus de maux de ventre avec léger essoufflement et à nouveau grosse fatigue.	99.4	0	99.8	0.4	99.4	99.4
6751	1	1986	France		1	1	3/13/20 0:00	2	1	1	D'abord une pharyngite, puis des sensations de chaud/froid, puis des courbatures et une fatigue. Enfin, perte de goût et d'odorat totales	84.7	0	92.4	21	84.7	71.4
6752	1	1965	FRANCE	FOISSIAT	0	1		2	1	1	Fièvre, frissons, courbatures, fatigue +++, perte goût et odorat Fièvre 12 jours	83.5	30.9	92.7	10.5	52.6	82.2
6753	1	1980	France	Saint vit	0	1	3/25/20 0:00	2	1	1	Diarrhée puis perte de goût et d'odorat	99.7	100	99.7	0.3	-0.3	99.4
6754	1	1958	France	Paris	1	1	3/17/20 0:00	4	1	1	Perte de goût et odorat 6 à 7 jours après 1er symptômes	87.9	0.6	92.1	14.3	87.3	77.8
6755	1	1976	France	Ermont	1	1		1	0	1		100	37.6	97.3	97.3	62.4	0
6756	1	1974	France	Mouroux	0	1	4/22/20 0:00	1	1	1	Fievre puis toux avec violents maux de tête puis essoufflement perte oforat et gout et dans les derniers jours diarrhée	89	6.8	95.3	9.5	82.2	85.8
6757	1	1960	France		0	1	4/9/20 0:00	8	0	1	Douleurs abdominales, nausées puis vomissements et mal de crâne. Puis fatigue +++, fièvre. Les courbatures sont arrivées le 3ème jour, les nausées se sont calmées à la fin du 2ème jour. La fièvre est tombée le soir du 3ème jour. Les douleurs abdos ont diminuées le 4 jour. la fatigue est restée très présente jusqu'à J6. L'anosmie est arrrivée à J6, mais une sensation de mauvaise odeur dans le nez …	81.5	0.3	79.9	18.9	81.2	61
6759	1	1990	France		0	1	3/23/20 0:00	1	1	1	Mal de tête > perte de gout et d'odorat	99.7	0.3	100	37.6	99.4	62.4
6764	1	1980	France	Paris	0	1	3/16/20 0:00	1	1	1		92.4	0	87.6	0	92.4	87.6
6767	1	1969	France	Mezens	0	1	3/27/20 0:00	1	1	1	Fievre, fatigue, toux, frissons, douleurs articulaires, modification de l odorat. Ces symptômes variaient d'un jour à l'autre, disparaissaient puis revenaient. Fièvre et modification de l'odorat étaient permanents.	98.3	29.3	96.2	69.9	69	26.3
6770	1	1981	France		0	1	3/22/20 0:00	2	1	1		100	3	100	0	97	100
6772	1	1987	France	val de Marne	0	1	3/30/20 0:00	1	1	1	*Fievre pendant 10 j surtout le soir *toux *mal de gorge *courbatures et douleurs articulaires aux mains *rhume *migraines *et pour finir fatigue extreme impossibilité de me lever pendant 72h + perte du goût *à partir de ce dernier symptôme perte de l'odorat depuis 15j maintenant	99.1	1.6	100	42.7	97.5	57.3
6774	1	1988	France	Montrouge	1	1	3/18/20 0:00	4	1	1	Maux de tête, courbature, nez qui coule, fatigué, perte odorat et de goût puis difficulté à respirer	91.2	97.9	99.7	0	-6.7	99.7
6779	1	1963	France	La Chapelle de la Tour	0	1	3/21/20 0:00	2	1	1	Fièvre,maux de tête, courbatures,douleurs poitrine,fatigue,perte d'appétit , modification goût et odorat, toux, essoufflement	99.3	6.3	98.8	6.3	93	92.5
6781	1	1974	France	Lyon	0	1	3/16/20 0:00	1	1	1	Toux sèche puis grasse et maintenant à nouveau sèche	98.4	11.5	97.9	26.9	86.9	71
6782	1	1992	France	Pantin	0	1	4/5/20 0:00	2	1	1	Mal de crâne sur 24h puis douleurs poitrine puis perte goût et odorat	99.4	3.7	92.2	34.6	95.7	57.6
6783	1	1978	France	Marseille	1	1	3/19/20 0:00	1	1	1		65.9	0.1	71.3	5.9	65.8	65.4
6784	1	1976	France		0	1		4	1	1		99.8	15.3	100	14.1	84.5	85.9
6786	1	1979	France	Châtillon	1	1	4/5/20 0:00	2	1	1	Myalgies et arthralgies avec fièvre pendant 48h Rhinite modérée associée surtout le matin. Céphalées et asthénie Puis toux sèche à J2, avec dyspnée et oppression thoracique et sensation de brûlures retrosternales J3 hypos mie et dysgueusie durant un peu plus de 24h Douleur abdominale inconstante Toux sèche, oppression et asthénie persistante après J8, en amélioration progressive.	84.2	23.7	90	24	60.5	66
6789	1	1965	France	Paris	0	1	3/21/20 0:00	1	1	1		81.4	0	94.8	0.5	81.4	94.3
6790	1	1975	France	LONGWY	0	1	3/12/20 0:00	4	1	1	Douleurs dos, tournis, mal au rein droit, gêne respiratoire, toux, fièvre, trachéite, rhinite, diarrhée, mal au ventre, cycle menstruel perturbé, infection urinaire?, perte totale odorat et goût, puis réapparition goût mais altéré ( le coca light avait un goût salé et médicamenteux), sensation d'avoir le bout de la langue brulé , sensation d'avoir le muguet réactivité, rechute et gêne respiratoir…	100	0	99.7	0.8	100	98.9
6793	1	1975	France	Nogentel	1	1	4/10/20 0:00	2	1	1	Ventre douloureux	74.5	6	79	34.7	68.5	44.3
6794	1	1967	France	Paris	0	1		1	1	1	Courbatures fièvre toux sèche nausée douleurs abdominales Pete goût et perte odorat	98.7	0	98.7	3	98.7	95.7
6799	1	1984	france	paris	0	1	3/16/20 0:00	4	1	1		81.9	11.2	77.7	14.5	70.7	63.2
6801	1	1981	France	Paris	1	1	3/20/20 0:00	1	0	1	Fièvre puis fatigue courbatures, puis toux avec gène respiratoire puis perte de goût et d odorat	92.9	8.2	93.9	24.1	84.7	69.8
6802	1	1987	France	strasbourg	1	1	4/7/20 0:00	4	1	1		100	23			77
6806	1	1995	France	Nice	1	1	3/13/20 0:00	7	1	1		85.5	0	88.8	2.2	85.5	86.6
6808	1	1978	France	Lyon	1	1	3/16/20 0:00	1	1	1	D abord la fievre qq jours jamais olus de 39 . Cephalées tres violentes Fatigue incroyable Perte de l odorat et du gout au bout d une semaine alors que j etais deja apyretique . En meme temps essoufflement . Incapable de marcher et parler Depuis fatigue intense	97.2	0	100	100	97.2	0
6809	1	1978	France	Nanterre	0	1		1	1	1	Fièvre, courbatures, fatigue, perte de l’odorat et du goût	100	0	100	0	100	100
6811	1	1977	France		0	1		4	1	1	Nez qui coule ,mal de tete perte d odorat et perte de gout	100	0.6	99.7	0.3	99.4	99.4
6812	1	1999	France	Carquefou	1	1	3/20/20 0:00	1	1	1	En premier perte de gout et odorat et deux jours après fièvre pendant la nuit et la fièvre n'a durer qu'une nuit alors que perte d'odorat et gout 7 jours	83.9	2.9	93.7	7.8	81	85.9
6813	1	1982	france	montreuil	1	1		1	1	0	malade sur 4 semaines semaine 1 diarrhée semaine 2 nausée, fatigue, fièvres, tournis, courbature, tous sèche semaine 3 fatigue, toux grasse, anosmie, faible, douleurs ressentie dans les nerf aux niveaux de la colonne vertébrale et dans le haut du nez semaine 4 les symptômes font yoyo en intensité en s'estompant semaine 4 toux grasse courbature	100	0	100	72.6	100	27.4
6816	1	2000	France	Montceau les Mines	1	1		8	0	1	Céphalées puis perte brutale de l'odorat, accentuation de la fatigue et douleurs a la poitrine	93.7	0.3	89.8	46.2	93.4	43.6
6822	1	1989	France	Rang du fliers	1	1	3/28/20 0:00	1	0	1		79.6	3.5	91.1	73.6	76.1	17.5
6823	1	1992	France	Pierrelaye	0	1	3/17/20 0:00	8	1	1	Toux puis douleurs costales, maux de tête avec vertiges, puis en dernier perte de goût et d’odorat	84.5	0	88.5	10.6	84.5	77.9
6824	1	1992	France	Le havre	0	1		4	0	1	Nez pris, puis légère toux sèche, et perte de l'odorat quelques jours après	91.8	3.8	97.8	97.5	88	0.3
6826	1	1982	France	Aulnay Sous Bois	1	1	4/7/20 0:00	1	1	1		100	0.6			99.4
6829	1	1986	France	La seguiniere	0	1	4/1/20 0:00	2	1	1	D'abord céphalées avec fatigue courbatures puis douleur poitrine souffle court et toux sèches puis apparition brutale perte de l'odorat et du goût 5 jrs après les premiers symptômes et apparition de nausées/ douleurs abdominales 11 jours plus tard.	100	0	100	66	100	34
6830	1	1985	France	Montreuil	0	1	3/13/20 0:00	1	1	1	Courbatures puis toux seche + fièvre. Disparition fièvre, rhume 2 jours puis perte totale goût et odorat pendant 7 jours. Fatigue et souffle court oeudant 15 jours	100	0	100	0.3	100	99.7
6831	1	1996	France	Bethune	0	1	3/12/20 0:00	2	1	1	Toux sèche avec asthénie céphalées courbature ensuite perte brutale de l’odorat et du goût associé à des diarrhées.	92.2	4.3	88.3	2.4	87.9	85.9
6833	1	1962	FRANCE	MARSEILLE	1	1		4	1	1	FIEVRE / FATIGUE NEZ QUI COULE MODEREMENT / TOUX seche MODEREE DIARRHEE PERTE DU GOUT ET DE L'ODORAT	79.1	0.9	75.6	0.8	78.2	74.8
6834	1	1982	France	Tours	0	1	3/20/20 0:00	4	0	1	Maux de tête, courbature, fatigue, puis fièvre, frissons, perte odorat	78.4	0	98.1	41.1	78.4	57
6837	1	1988	France	Lyon	0	1	4/9/20 0:00	1	1	1	Ça a commencé par la fatigue et une sorte de rhume et depuis quelques jours. Mon odorat a fortement diminué et absence de goût dans la bouche. La toux est arrivée après	100	10.3	98.1	4.5	89.7	93.6
6838	1	1982	France		0	1	3/19/20 0:00	1	1	0	D abord rhinopharyngé, puis décente progressive dans les bronches et remontée vers la gorge et le nez	100	87.9	84.8	11.2	12.1	73.6
6840	1	1977	France	Paris	0	1	3/21/20 0:00	1	1	1	Mal de gorge Puis fièvre et fatigue Puis perte goût odorât	99.7	0.9	88.2	0	98.8	88.2
6844	1	1994	France	Lille	1	1	3/16/20 0:00	1	1	1	Anosmie, avec retour progressif de l'odorat mais avec une odeur persistante (gênante) les 10 premiers jours	82.5	5.7	70.4	33.8	76.8	36.6
6846	1	1971	France	Bagnolet	1	1		1	1	1		100	4	99.9	5.1	96	94.8
6848	1	1993	France		0	1	3/15/20 0:00	8	1	1	15/03: début des symptômes (forte toux sèche, fièvre, fatigue, douleurs musculaires, maux de tête, diarrhée, nausée...) Au bout de 10 jours : douleurs dans la poitrine, essoufflement, fièvre. Diagnostic infection pulmonaire (médecin traitant) 29/03: difficultés à respirer, fort essoufflement. Après appel au SAMU, examens réalisés aux urgences : scanner des poumons, ECG, prise de sang. Confirmatio…	81.1	1.1	66.6	0	80	66.6
6855	1	1988	France	Salbris	0	1	4/6/20 0:00	2	1	1	céphalées fièvre fatigue	100	0	98.8	0.6	100	98.2
6856	1	1995	France	Strasbourg	1	1	3/16/20 0:00	4	0	1		82.1	1.2	82.1	69.6	80.9	12.5
6858	1	1975	France	Chatou	0	1		7	1	1		100	0.3	83.6	0	99.7	83.6
6866	1	1978	France		0	1	3/21/20 0:00	1	1	1	J1 toux sèche J4 perte goût et odorat, essoufflement J6 diarrhée A partir de j7 fatigue et maux de tête A partir de j 10 seule la perte de goût et d’odorat est restée plus aucun autre symptôme. J21 à nouveau essoufflée	100	0	100	0	100	100
6868	1	1988	France	Courbevoie	0	1	3/13/20 0:00	2	1	1		85.1	87.6	80.9	20.7	-2.5	60.2
6869	1	1988	France	Metz	0	1		4	0	1		80	0.3	87	47.5	79.7	39.5
6872	1	1966	France	Roudouallec	0	1	3/29/20 0:00	1	1	0		94.3	56.1	86.7	39.8	38.2	46.9
6873	1	1962	France	Le coudray montceaux 91	0	1	3/7/20 0:00	4	1	1	Trois jours de fièvre à 38. Les autres symptômes durant 24 jours	98.7	6.3	67.5	26.5	92.4	41
6874	1	1992	France	Metz	0	1	3/22/20 0:00	2	1	1	Le premier symptôme a été la déformation du goût, puis perte totale de goût et d’odorat. Fièvre et fatigue ont suivi, avec ensuite nausées et fatigue persistante.	100	0	100	51.4	100	48.6
6876	1	1956	France	Orsay	0	1	3/21/20 0:00	1	1	1	Ma mère a été diagnostiquée le 19 mars, je me suis confinée avec elle. Le 21 je ne sentais plus aucune différence entre un parfum, l’eau de javel, la tisane de thym et tous les aliments étaient sans goût.	85.1	7	77.8	17.9	78.1	59.9
6877	1	1987	France	paris	0	1	3/29/20 0:00	1	1	1	Dimanche 29 au soir : fièvre, fatigue, tête qui tourne Lundi 1er avril, mardi 2 et mercredi 3 : maux de tête très forts A partir du jeudi 4: perte odorat et goût pendant 8 jours	98.2	1.1	97.1	1.1	97.1	96
6879	1	1984	france		1	1		1	1	1	Mal de tête, maux de gorge, courbatures, fièvre, toux fatigue, difficultés respiratoires, perte de goût et d'odorat.	100	0.6	90.1	0.6	99.4	89.5
6881	1	1989	france	brest	1	1	3/22/20 0:00	1	1	1	Dans les grosses lignes avec une fatigue qui a duré 5 jours: 0H : Fièvre " moyenne" dans la nuit . Pas de thermomètre. 8H : diarrhée . Plus du tout d'appétit à part se forcer à manger du riz. 13H : perte odorat et goût 24H : toujours pas de goût ni d'odorat Sensation de diminution de la fièvre ( pas de thermomètre ) 36H : réapparition partiel du goût et de l'odorat. 44H : Odorat retrouvé 48H : Ma…	100	0	91.5	0	100	91.5
6883	1	1967	France	Couchey	0	1		4	1	1		82.2	33.4	95.6	23.2	48.8	72.4
6884	1	1974	France	Chateau thierry	0	1	3/28/20 0:00	2	1	1	Grosse fatigue, mal de crâne, fièvre, gorge qui gratte,toux, puis 4 jours plus tard perte de goût et d odorat	99.7	1.9	100	2.3	97.8	97.7
6885	1	1983	France	Strasbourg	0	1	3/23/20 0:00	1	1	1	Des hauts et des bas en permanence	99.4	0.1	99.9	0	99.3	99.9
6886	1	1977	France	Argenteuil	0	1	4/7/20 0:00	4	1	1	Fièvre.courbatures.mal de tête.modification goût et odorat. Fatigue	73	0	84.3	0.6	73	83.7
6895	1	1983	France		0	1	3/15/20 0:00	4	1	1	Perte odorat le 18/03 puis cacosmie par moments	98.8	0	97	42.1	98.8	54.9
6896	1	1986	France	Créteil 94	0	1	3/16/20 0:00	1	1	1	Au début mal de gorge et fort mal de tête Puis toux +++ jusqu'à m en faire vomir Courbatures frissons fièvres Mon fils de 2 ans a été malade début des symptômes 3 jours avant moi De mon côté perte d appétit importante Plus de goût d odorat Les symptômes respiratoires (difficulté à respirer souffle court ) ont durés 3 semaines. Je retrouve tout juste un peu de goût et un peu d odorat ces jours ci.…	71.8	11.5	96	0	60.3	96
6897	1	1996	France	Le Raincy	0	1	3/29/20 0:00	4	1	1	Les premiers symptômes étaient la perte d'odorat et de goût au même moment qu'un gène respiratoire et la fatigue. En somme tout en même temps et d'un coup.	100	0	89.7	0	100	89.7
6899	1	1955	France	Carquefou	1	1	3/18/20 0:00	1	1	1	Courbatures frissons temperature 38.5C pendant 11 jours	79.3	38.2	80.9	36.9	41.1	44
6904	1	1982	France		0	1	3/18/20 0:00	2	1	1	Asthénie , courbatures, toux, anosmie, agueusie, détresse respiratoire sévère .		0	77.5	0		77.5
6905	1	1971	france	antony	0	1	3/9/20 0:00	4	1	0	nez qui coule, courbatures, mal au crâne, puis fièvre et toux	90.1	54	85.8	62.9	36.1	22.9
6909	1	1980	France	Paris	0	1	3/16/20 0:00	1	1	1		97.9	0	96.4	0.3	97.9	96.1
6913	1	1962	France	Paris	0	1	3/23/20 0:00	1	1	1	Fièvre + céphalées + courbatures + nausées + perte appétit Toux sèche et douleurs thoraciques Perte du goût et de l’odorat	98.2	0.3	99.4	31.3	97.9	68.1
6917	1	1983	France	Bussy Saint Georges	0	1	3/14/20 0:00	4	1	1		99.7	0	91.4	0.3	99.7	91.1
6920	1	1995	France	Lille	1	1	3/17/20 0:00	1	1	1	Début des symptômes 3 jours de fièvre, puis sensation de sinusite nez bouché maux de tête et mal de gorge ensuite est apparut la perte du goût et de l’odorat (cela pendant plusieurs semaines ), fatigue tout au long de la maladie, impossible de faire d’effort physique, j’ai également quelques vertiges.	93.8	0	85.6	10	93.8	75.6
6924	1	1982	France	Montelimar	0	1	3/21/20 0:00	4	1	1	Fatigue puis courbatures puis maux de tête puis perte d’odorat puis perte de goût puis toux. Disparition des courbatures et maux de tête, retour de l’odorat puis du goût, disparition de la toux. Diarrhée. Reste la fatigue. Et les maux de ventre	100	6.1	97.9	13	93.9	84.9
6926	1	1967	France	Ay champagne	0	1	3/20/20 0:00	2	1	1	Perte goût et odorat. Mal de tête frontal. Nez bouché qui résonne sans écoulement.	99.9	0.1	99.9	71.3	99.8	28.6
6927	1	1961	France	Lille	1	1	3/25/20 0:00	1	0	1		90.5	10.6	100	3.8	79.9	96.2
6929	1	1961	France	Paris	0	1	3/22/20 0:00	1	0	1	Au début, c'était de la toux sèche, à peu près 15 jours avant l'apparition de la perte d'odorat. J'ai alors pensé à une allergie.	80.4	15.1	91.4	91.7	65.3	-0.3
6930	1	1986	France	Meudon	0	1		4	1	1	Fièvre, fatigue, perte de force, courbature et toux samedi/dimanche (avant le 1er jour de confinement). Lundi je n’avais plus de fièvre ni de courbature mais toujours fatiguée. Je pensais juste à une grippe. Mardi j’ai commencée à avoir des nausées. Mercredi la perte de goût et d’odorat total. De jeudi à dimanche la perte d’appétit. Lundi je me suis préparée une eau infusée au gingembre pour me r…	83	0	69.6	0	83	69.6
6933	1	1987	France	Brignais	1	1	3/24/20 0:00	4	1	1		83.2	0	87	74.9	83.2	12.1
6934	1	1993	France	Courbevoie	0	1	3/16/20 0:00	1	1	1	Nez qui coule puis quelques jours plus tard perte totale du gout et de l'odorat. 10 jours plus tard maux de gorge, mal au crane, fatigue. Récupération partielle du gout et de l'odorat a partir du 15eme jour.	100	0	100	6.7	100	93.3
6937	1	1980	France	Boisseuil	1	1	3/26/20 0:00	1	0	1	Fatigue fièvre nausée rhume perte du goût et de l'odorat migraines courbatures voile ophtalmique	86.3	0	90.5	0.3	86.3	90.2
6939	1	1987	France	50620	0	1	3/16/20 0:00	2	1	1	Gorge qui gratte, frisons la nuit, courbatures sans le dos et les jambes, fatigue, perte de goût et de l'odorat, diarrhées, migraines	99.9	0.9	0.1	42.8	99	-42.7
6943	1	1976	Feance	Le poiré sur vie	0	1	3/27/20 0:00	1	1	1		88.6	2.4	98.4	0	86.2	98.4
6944	1	1970	France	Villeneuve-le-Roi	1	1	3/18/20 0:00	4	1	1	1er jour mal de crâne + 38 de fièvre 2 elle jour mal de crâne Et le dimanche 22 Mars perte du goût et l’odor	71.4	0.9	85.4	0	70.5	85.4
6949	1	1991	France	Paris	0	1	3/25/20 0:00	4	1	1	1/ nez qui coule un petit peu 2/ deux à trois jours plus tard perte subite du goût et de l’odorat	87.6	0	87.3	51.1	87.6	36.2
6951	1	1994	France	Golbey	0	1	3/23/20 0:00	4	1	1	Diarrhée - Maux de tête - Fatigue - Nez qui coule - Toux sèche - perte odorat - perte goût - perte d'appétit	71.4	5.1	65.3	9.5	66.3	55.8
6952	1	1992	France	Asnieres sur seine	0	1	4/1/20 0:00	2	1	1	Dans l'ordre : courbature, fatigue, fievre, sensation de gene a l'inspiration, perte gout et odorat, migraine. Presque tous les symptomes ont duré 1 jour, et se sont suivis selon l'ordre decrit	98.8	15.3	100	0	83.5	100
6954	1	1980	France	Paris	0	1	3/18/20 0:00	1	1	1		100	0	100	0	100	100
6956	1	1986	france	distroff	0	1	3/25/20 0:00	2	1	1		73.9	0	100	0	73.9	100
6960	1	1969	France	Orléans	1	1	3/17/20 0:00	1	1	1		65.7	0	100	0	65.7	100
6962	1	1957	France	Gannat	1	1	2/2/20 0:00	4	1	1	Mal de gorge puis fièvre 39.5 mal de tête tout sèche puis toux Grasse plus d odorat ni goût violente diarrhée	94.8	11.7	86.9	8.5	83.1	78.4
6966	1	1986	France		0	1	3/23/20 0:00	4	1	1	Mal de tête et légère fièvre ( pendant une semaine ) Le lendemain perte du goût et de l'odorat (pendant 1 semaine pour le goût, presque 2 pour l'odorat) Pendant 1 semaine, plus essoufflée que d'habitude, très légère toux.	100	0.3	100	13.7	99.7	86.3
6972	1	1981	France	Franois	0	1	3/26/20 0:00	4	1	1	Premiers symptômes, nausées, mal de tête et rhume puis 5 jours après perte totale de l odorat et partielle du gout	100	0	98.8	33.4	100	65.4
6975	1	1972	France	ORTAFFA	1	1	3/9/20 0:00	1	1	1		89.2	1.6	89.2	17.5	87.6	71.7
6977	1	1983	France	Paris	1	1	3/23/20 0:00	4	0	1	Le principal symptôme était la perte totale d’odorat ainsi que la perte des saveurs. J’ai eu aussi des mots de tête et une forte fatigue pendant 4 jours. L’odorat a commencé à revenir au bout de 8 jours.	77.2	0	87.9	0	77.2	87.9
6982	1	1993	France	Saint Jean de Fos	0	1	3/30/20 0:00	4	1	1	En premier la toux, puis maux de tête, fièvre et courbature, fatigue, et enfin nez bouché et perte de goût et d'odorat dans cet ordre	83.8	0	74.9	19.7	83.8	55.2
6984	1	1987	France	Rang du fliers	0	1	3/23/20 0:00	2	1	1		98.8	0	100	0.3	98.8	99.7
6987	1	1955	France	Reims	1	1	4/5/20 0:00	4	1	1		71.3	0	76.6	16.8	71.3	59.8
6989	1	1985	france	toulouse	1	1	3/16/20 0:00	4	1	1	D'abord la fievre 38.7 au max, toux, grosse fatigue, courbature pendant environ 3 jours. Puis la fievre est tombee, la toux est restée 1 semaine. La fatigue a duré 2 semaines. 4 jrs apres les premier ms symptomes, perte de gout et de l'odorat recuperer partiellement a partir du 5 Avril.	90.5	0.7	78.3	14.4	89.8	63.9
6990	1	1974	France	Braud et saint louis	0	1	3/21/20 0:00	2	1	1		100	0	100	0	100	100
6991	1	1986	france	paris	0	1	3/21/20 0:00	4	1	1	migraine, courbature et fatigue pendant 5 jours, puis disparition de l'odorat et du gout pendant 3 jours.	78.4	0	83.4	7.8	78.4	75.6
6994	1	1995	France	Cambrai	0	1	4/6/20 0:00	2	1	1	Hyperthermie à 38°c en continu pendant les 6 premiers jours, accompagné par des courbatures, des céphalées. Au bout du 3ème jour, j'ai commencé à perdre le goût et l'odorat Et 4ème jour, des douleurs thoraciques, qui se majoraient à l'effort Asthénie constante durant toute la période	89.2	3.8	83.5	0	85.4	83.5
6995	1	1992	France	Paris	1	1	3/24/20 0:00	1	1	1	D’un coup. Puis reprise progressive du goût et de l’odorat en 10 jours	89.2	0	100	0	89.2	100
6996	1	1998	FRANCE	HEIMSBRUNN	0	1		4	1	1		98.8	1.6	97.8	48.7	97.2	49.1
7004	1	1986	France	Villars	0	1	3/16/20 0:00	1	1	1	Fievre 39,4 +courbatures+maux de tête+toux sèche le 16/03, perte goût et odorat le 21/03, à nouveau température et courbatures le 26/03.	98.8	1.2	89.4	91.5	97.6	-2.1
7011	1	1996	France	Asnières-sur-Seine	0	1	3/19/20 0:00	4	1	1	La fièvre et la fatigue sont arrivées le 17 mars 2020. Et l’odorat et le goût ont disparus subitement, environ vers le 22/23 mars 2020. Actuellement, le 14 avril 2020, je n’ai pas entièrement récupéré mon odorat. Il y a certaines odeurs que je ne ressens pas encore.	100	12.8	98.4	63.1	87.2	35.3
7017	1	1996	France	Paris	1	1	3/25/20 0:00	1	1	1	Ça a commencé avec un mal de tête pendant plusieurs jours puis un mal de gorge et de la fièvre pendant une journée et ensuite plus d’odorat ni de goût pendant plus de deux semaines. J’ai eu très peu de toux et ce principalement au début.	94.6	0	91.9	0	94.6	91.9
7018	1	1979	France	Vitry-sur-Seine	0	1	3/16/20 0:00	1	1	1	D'abord comme un gros rhume, état fébrile Perte goût et odorat Fatigue, problème respiratoire Courbatures	88.2	1.7	89.3	0	86.5	89.3
7020	1	1978	France	Crouy en thelle	1	1	3/24/20 0:00	1	1	1	Mal de crane - courbatures - fièvre/toux sèche/fatigue - perte odorat - perte gout- sensation oppression	56.7	0			56.7
7026	1	1991	France	Pau	0	1	3/27/20 0:00	4	1	1	2 jours de toux Puis essoufflement Rhume le 5ème jour Perte de goût et d’odorat en fin de journée le 5ème jour Puis violent maux de tête et grosse fatigue	94.3	0	100	6.2	94.3	93.8
7034	1	1999	France	Pernes-les-Fontaines	1	1	4/1/20 0:00	4	1	1	Nez bouché et ensuite perte odorat et goût	87.3	0	82.1	27.9	87.3	54.2
7036	1	1989	france	lingolsheim	0	1	3/15/20 0:00	8	1	1	Légère angine au départ puis perte totale du sens du goût et de l'odorat depuis un mois.	61.8	12.7	61.4	9.1	49.1	52.3
7039	1	1963	France	Gisors 27140	0	1	3/27/20 0:00	2	1	1	Fatigué goût odorat	98.5	3.5	96.9	2.8	95	94.1
7044	1	1986	France	Ivry sur seine	1	1	4/4/20 0:00	4	1	1	Mal de tête courbaturé puis fièvre et 3 jours plus tard perte de goût total et perte de l’odorat	100	0	95.2	0	100	95.2
7046	1	1987	France	Perigueux	0	1	4/5/20 0:00	2	1	1	Perte totale d odorat et de goût	99.7	0	100	1.2	99.7	98.8
7047	1	1996	France	Meaux	0	1	3/24/20 0:00	2	1	1	Nez bouchée , perte odorat puis goût Fatigue , toux , essoufflé	100	0	100	0	100	100
7050	1	1983	Francr	Paris	0	1	3/22/20 0:00	1	1	1	J'ai d'abord cru avoir un rhume débutant mi mars ou les allergies revenant puis j'ai perdu le goût et l'odorat d'un coup le dimanche 22 mars avec le nez très bouché mais pas comme dans mes rhumes habituels, une forte tension entre les yeux avec des douleurs à la respiration. J'ai eu de forts maux de tête par la suite avec un sentiment d'être très faible jusqu'au jeudi suivant avec une petite toux…	99.4	0.8	94.8	0	98.6	94.8
7054	1	1982	France	Pont d’Ain	0	1	3/23/20 0:00	1	1	1	D’abord courbatures, puis le lendemain fièvre et toux, et la perte de goût et d’odorat est arrivée après 4 ou 5 jours	64.1	0	83.6	4.8	64.1	78.8
7058	1	1961	France	La roche sur foron	0	1	3/20/20 0:00	1	0	1	Rhume fièvre pdt 4jours et perte brutale et totale du goût et de l odorat depuis le 20/03/2020 et aucune amélioration à ce jour (14/04/2020)	100	0	99.7	1.1	100	98.6
7059	1	1990	France	Strasbourg	1	1	3/23/20 0:00	4	0	1	En premier un peu de fièvre et un peu de toux. Ensuite perte total de l'odorat	91.1	0	86.7	76.1	91.1	10.6
7062	1	1963	France	Salon de Provence	1	1	3/21/20 0:00	2	1	1	2 jours de fièvre 37.8° puis 38.7°, le 21 et 22 mars, aucune toux mais grosse fatigue avec courbatures. Le 28, 29 mars pb gastrique perte d appétit modification du gout et d odorat pour 2 jours avec qq nausées. Dépistage le 3 avril Positif Covid 19 laboratoire Salon de Pce	100	22.2	100	21.9	77.8	78.1
7063	1	1964	France	Folembray	0	1	3/16/20 0:00	2	0	1	Céphalées gêne respiratoire fatigue perte odorat perte de gout	100	1.6	87.7	1.9	98.4	85.8
7064	1	1978	France	Lans-en-Vercors	0	1	3/28/20 0:00	1	1	0		100	85.8	99.5	77.1	14.2	22.4
7067	1	1946	France	Auxerre	1	1	3/20/20 0:00	2	1	1	Modification de l'odorat puis du goût, fièvre (3jours), essouflement, fatigue, courbatures, diarrhée	86.9	0.2	92.7	10.1	86.7	82.6
7070	1	1956	FRANCE	Courbevoie	0	1	3/25/20 0:00	1	1	1	Douleurs abdominales puis Fièvre et toux puis perte goût et odorat puis difficultés respiratoires	88.5	2.4	85.4	5.1	86.1	80.3
7073	1	1994	France		0	1		4	1	1	1. Mal de gorge 2. Fièvre, fatigue, courbatures 3. Perte de goût et d'odorat	93.7	4.4	97.2	4.7	89.3	92.5
7074	1	1968	France	BOUZIGUES	1	1	3/14/20 0:00	1	1	1		87.7	30	99.1	9.9	57.7	89.2
7075	1	1986	France	Boulogne Billancourt	0	1	3/20/20 0:00	1	1	1	Premier jour: nez qui coule Deuxième jour: perte du goût et de l'odorat Mal de tête de temps en temps, plus fréquent qu'habituellement et grosse migraine le jour probable de l'infection Poids sur la poitrine en jour 6 mais probablement lié à l'angoisse de la maladie	100	0.3	100	0.1	99.7	99.9
7076	1	1980	France	Paris	0	1	3/14/20 0:00	1	1	1	14/03 et 15/03 : toux faible 16/03 : idem + courbatures + douleur poitrine 17/03 : idem + faible température (37,5 à 38) + nez bouché 18/03 : idem + nez qui coule 19/03 : fatigues, vertiges, coup de chaud, nez qui coule 20/03 : vertiges + nez qui coule + température 36,4 + anosmie et agueusie totales 21/03 : idem + maux de têtes 22 et 23/03 : idem + toux (et un peu nez pris) 24 et 25/03 : anosmie…	88.2	0	73.6	0.4	88.2	73.2
7077	1	1995	France	Méribel	0	1	3/11/20 0:00	1	1	1	Toux, fatigue et souffle court puis perte de goût et d'odorat	100	0	74.2	17.8	100	56.4
7078	1	1965	France	La Roche sur Foron 74800	0	1	4/2/20 0:00	2	1	1	Le 2 Avril 20, la journée très fatiguée et vers 20h j'avais 38.5°C. Le 3 Avril à 7h30, 36.7°C mais le nez qui coule et bouché comme une sinusite. Douleur au niveau des sinus, au-dessus des yeux. Le 6 Avril, vers 20h, perte du gout et de l'odorat qui persiste ce jour le 14 Avril. Le nez ne coule plus et je n'ai plus mal à la tête. Par contre je suis fatiguée.	99.9	0.2	99.9	0.2	99.7	99.7
7082	1	1989	France	Pierre-Bénite	0	1		4	1	1	Courbatures, fièvre, fatigue puis perte de l'odorat et du gout et toux	80.6	0	78.1	19.4	80.6	58.7
7087	1	1992	France	BEZONS	0	1	3/16/20 0:00	2	1	1	Toux puis 48h après céphalées et perte d'odorat puis du gout et apparition des difficulté respiratoires	79.2	0	86.7	0	79.2	86.7
7090	1	1987	France	Rang du fliers	0	1	3/23/20 0:00	2	1	1		100	0.6	99.7	0.9	99.4	98.8
7093	1	1971	France	Fontenay-sous-Bois	1	1	3/19/20 0:00	4	0	1	Courbatures pour commencer pendant 8 jours environ Au bout de 5j environ maux de tête pendant 4 a 5 j, rhume et mal de gorge pendant une dizaine de jours	90.2	0	87.6	22.9	90.2	64.7
7095	1	1982	France	MARCQ-EN-BAROEUL	0	1	3/27/20 0:00	4	0	1		98.8	11.4	100	68.2	87.4	31.8
7098	1	1990	France	Paris	0	1	3/19/20 0:00	4	1	1	J’ai subitement perdu le goût et l’odorat sans obstruction nasale. Deux jours après une fatigue intense est arrivée.	86.1	3.9	86.7	6.4	82.2	80.3
7100	1	1969	France	Doissin	0	1	3/17/20 0:00	1	1	1	Nez qui coule, migraine,fièvre, courbature, perte de goût et odorat, éruption cutanée	100	0	99.9	35.7	100	64.2
7104	1	2000	France	Paris	0	1	3/30/20 0:00	1	1	1	Maux de tête et fatigué et courbatures puis en plus fièvre et nez qui coule puis en plus mal de gorge et toux sèche puis en plus diarrhée et enfin perte de goût et d’odorat.	100	13.7	100	0	86.3	100
7106	1	1981	France	Paris	0	1	3/5/20 0:00	1	1	1	Tous les symptômes les 15 premiers jours puis apparitions/disparition des symptômes qui réapparaissent/disparaissent au bout de 24h depuis 1 mois	92.7	0.5	93.5	0	92.2	93.5
7109	1	1961	FRANCE	PARIS	0	1	3/31/20 0:00	7	1	1		85.4	2.1	92.2	2.4	83.3	89.8
7110	1	1970	France	aubenas	1	1	2/16/20 0:00	4	1	1	Rhume, fébrile, fatigue, douleurs abdominales, perte de l'odorat, difficultés respiratoires, rechute fébrile, récupération lente	100	0	98.5	24.8	100	73.7
7111	1	1981	France	Croix-mare	0	1	3/29/20 0:00	2	1	1	Maux de gorge comme un début d angine, toux, courbatures et fatigue puis perte de goût et d odorat et enfin diarrhée	95.3	0.9	94.9	12.4	94.4	82.5
7113	1	1971	France	Paris	0	1	3/15/20 0:00	2	1	1	j’ai remarqué le 15 mars la perte du goût alors que je mangeais un morceau de chocolat. J’ai alors tenté de sentir différentes odeurs et je me suis rendue compte que je n’avais plus aucun odorat. Une semaine plus tard j’ai commencé à tousser. Une toux sèche avec une sensation de gêne au niveau des bronches. J’ai retrouvé le goût et l’odorat au cours de cette semaine-là. La sensation de gêne respi…	98.8	0.6	100	0	98.2	100
7114	1	1993	France	Toulouse	0	1	3/16/20 0:00	1	1	1	Dans un premier temps, apparition des maux de tête, de la fièvre et d'une toux. Puis perte d'odorat et de goût. Enfin essoufflement. Durée des premiers symptômes : 15 jours, puis une période de 15 jours sans symptômes suivi d'un nouvel épisode de fièvre, maux de tête, nausées et douleurs au niveau de la poitrine.	77.4	2.8	61.5	6	74.6	55.5
7121	1	1979	France	Bussy-St-Georges	1	1	3/7/20 0:00	1	1	1	Perte de goût et d'odorat d'un coup. Tout est redevenu normal à j+8	99.7	0	100	6	99.7	94
7123	1	1993	France	Courbevoie	0	1	3/16/20 0:00	1	1	1	Nez qui coule suivi d’une perte de goût et d’odorat totale, suivi 10 jours après de maux de tête, maux de gorge et fatigue. Récupération partielle du goût et de l’odorat après 15 jours. A ce jour, je pense avoir récupérer 70% à 80% de mon odorat et goût.	100	0	99.1	0	100	99.1
7124	1	1990	France	Versailles	1	1	4/24/20 0:00	1	1	1	Toux sèche puis toux grasse suivi de mal de crâne, douleurs thoracique, souffle court avec courbature et fatigue qui va avec et pour finir perte de l'odorat et du goût environ 5 jours après les premiers symptômes	84.4	0.9	100	0.3	83.5	99.7
7126	1	1992	FRANCE		1	1		4	1	1		85.5	0	100	12.1	85.5	87.9
7129	1	1999	France	Courchelettes	0	1	3/21/20 0:00	4	1	1	J’ai commencé par avoir une sensation de nez qui me brûlait le 19/03/2020. Puis le 20/03/2020 j’ai commencé à perdre l’odorat et le goût pour le perdre totalement le 21/03/2020.	83	0	85.1	73.9	83	11.2
7131	1	1984	France	Chevaigné	0	1	3/28/20 0:00	2	0	1	Fatigue et courbatures les 28-29/03 Maux de tête, de gorge, courbatures les 30 et 31/03 Maux de ventre, nausées, diarrhées le 01/04 Perte odorat et diminution goût 02/04 Testée au covid-19 le 03/04 Résultat positif reçu le 04/04	100	0	93.7	9.8	100	83.9
7138	1	1987	France	Paris	0	1	3/13/20 0:00	1	1	1	Mal de gorge le vendredi 13 mars, grosse fatigue le samedi 14 mars, dimanche 15 mars fièvre courbature mal de tête nez bouché perte d’appétit. . Mardi 16 mars perte brutale d’odorat et de goût. Vendredi 19 et samedi 20 envie de vomir. Plus de 4kg perdu. Perte d’appétit. Lundi 21 mars plus de fièvre mais encore bien prise du nez et une toux sèche puis grasse.	100	0	99.2	0.2	100	99
7142	1	1996	France	Cergy	0	1	4/4/20 0:00	4	1	1		100	100	100	0	0	100
7145	1	1982	France		0	1		2	1	1		100	2.2	99.1	0	97.8	99.1
7149	1	1988	France	Paris	0	1	3/17/20 0:00	4	0	1	Trois jours de fièvre importante quelques semaines avant les symptômes respiratoires. Toux et fièvre légère dès le 17/03, durant une dizaine de jours, avec nez bouché/qui coule la 2è semaine. Disparition de l'odorat autour du 20/03 (retour très progressif après près de 3 semaines). Toux persistante et douleurs dans la poitrine jusqu'à maintenant.	90	0.6	90.2	76.9	89.4	13.3
7154	1	1971	France	Versailles	1	1	3/21/20 0:00	1	1	0		78.7	79	94.2	35.7	-0.3	58.5
7156	1	1975	FRANCE	Haut Rhin	0	1	3/13/20 0:00	1	1	1	Vendredi 13/03 : Cela a commencé par des courbatures puis de la fièvre et des frissons durant deux jours samedi 14/03 perte brutale du goût et odorat. Puis extrême fatigue et problèmes intestinaux avec diarrhée. La maladie a duré 3 semaines. J’ai récupéré progressivement le goût puis l’odorat mais pas en totalité !	93.8	1.3	92.7	0.2	92.5	92.5
7159	1	1979	France	Paris	0	1	3/30/20 0:00	1	0	1		93.2	0	97.1	33.7	93.2	63.4
7160	1	1988	France	Paris	0	1	3/19/20 0:00	4	1	1	Fièvre 1 jour, puis maux de tête pendant 4 jours, puis quelques jours plus tard perte totale de l'odorat associée une sensation de pivotement permanent dans le nez (comme lorsque la moutarde nous monte au nez). Les picotemenrs ont duré 5 jours environ. En parallèle, perte partielle du gout. J'ai retrouvé le goût et l'odorat environ 15 jours après les avoir perdus.	86.3	0	100	33.8	86.3	66.2
7161	1	1985	France		0	1		1	1	1	- anosmie et ageusie brutales et sévère concomitantes, mais persistance de la discrimination sucré / salé / amer / acide ou de l'air chaud/froid - puis augmentation franche de la fréquence des migraines dans les jours suivants	68	1.3	71.8	69.9	66.7	1.9
7164	1	1987	France	Saint Avold	0	1		1	1	1		99.7	0.3	99.7	50.3	99.4	49.4
7166	1	1983	FRANCE	PARIS	0	1	3/16/20 0:00	2	1	1	1 dysgeusie- 2qq jours plus tard fievre cephalees courbatures- 3puis anosmie et dysgeusie persistante	87.1	8.9	99	28.2	78.2	70.8
7168	1	1980	France	Bruz	0	1	3/16/20 0:00	4	0	1	J’ai cru que c’était une sinusite: d abord mal de gorge et nez bouché puis nez qui coule, très fortes céphalées notamment travaillé fortes douleurs au niveau des sinus entre les 2 yeux, sensation de compression au niveau sinus bas et haut, et pertes d odorat qui a persisté 15 jours, même après la fin du nez qui coule.	86.4	14.4	95.1	95.7	72	-0.6
7169	1	1980	Royaume-Uni	London	0	1	3/19/20 0:00	4	1	1	Grande fatigue avec fièvre d'abord, puis perte d'odorat et de goût pendant 10 jours. Faiblesse générale pendant 2 semaines.	96.2	2.2	99.7	0.3	94	99.4
7174	1	1976	France	Azur	0	1	3/16/20 0:00	4	1	1		100	2.4	100	64.5	97.6	35.5
7175	1	1979	France	Saint Etienne de Montluc	0	1	3/13/20 0:00	1	1	1	Perte de l'odorat et du goût en dernier	79.6	0	100	73	79.6	27
7179	1	1988	France	Saint Ouen 93400	1	1		4	1	1	Perte de l’odorat pendant plus de 2 semaines, j’ai récupéré l’odorat mais ce n’est pas comme avant, je sens seulement les odeurs fortes sinon je dois renifler l’objet en question pour le sentir!	100	0	83.7	23.1	100	60.6
7180	1	1978	France	Bondy	0	1	3/11/20 0:00	4	1	1	Fatigue fièvre courbature toux seche mal de crane nez qui coule perte de goût perte d d'odorat	100	53.3	100	49.2	46.7	50.8
7183	1	1973	France	Paris	1	1		2	1	1	Céphalées fièvre à 39,5 courbatures, perte odorat et goût immédiat, 48h,puis céphalées persistantes anorexie douleurs abdos diarrhée toux seche légère grande fatigue prurit	98.9	100	99.2	0	-1.1	99.2
7184	1	1970	France	Hombourg-Haut	0	1	3/14/20 0:00	4	1	1		99.7	0	98.1	10.8	99.7	87.3
7188	1	1979	France	Argentei	0	1	3/2/20 0:00	4	1	1	Un jour pas un jour pas bien	100	0	100	4.7	100	95.3
7190	1	1983	France		0	1	3/23/20 0:00	1	1	1		99.7	0.3			99.4
7191	1	1987	France	Sarre-union	0	1	3/25/20 0:00	5	1	1	Nausées et vomissements, deux jours plus tard, fièvre et toux pendant une quinzaine de jours. Au bout de 7 jours j'ai eu tellement de toux que je n'en dormais plus et beaucoup de mal à finir une phrase. Les vomissements et nausées ont repris vers ce moment là aussi. Les courbatures et les maux de têtes étaient présents mais pas tous les jours. La fatigue était très forte pendant les 12-13 premier…	100	11.8	86.8	12.4	88.2	74.4
7197	1	1982	France	Pantin	0	1	3/28/20 0:00	4	0	1		99.2	11.9	100	52.5	87.3	47.5
7199	1	1997	France	Lille	0	1		1	0	1	Perte de l’odorat et maux de tête, difficultés à se concentrer.Poussée de fièvre tous les jours vers mis ou en fin d’après midi tout au long de la maladie. Fatigué et courbatures. Enfin difficulté respiratoire environ le 9eme jour avec un fort poids sur les poumons.	72.7	0.6	99.4	89.1	72.1	10.3
7200	1	1977	France	Saint germain en laye	0	1	3/11/20 0:00	1	1	1	Évolution : d'abord Frissons état fébrile sans fièvre puis mal de tête, fatigue, toux, ensuite perte subite odorat et goût, vertiges, nausées, diarrhée	100	3.4	83.2	4.5	96.6	78.7
7201	1	1995	France	Seynod	0	1	3/18/20 0:00	4	1	1	Les 3 premiers j'ai surtout eu mal à la gorge, des vertiges, un peu de fièvre, et de la fatigue, plus ni d'odorat ni de gout. Après ces 3/4 jours tout à été mieux, sauf la fatigue qui partait peu à peu, et surtout toujours pas de gout et d'odorat, qui commencent à revenir après 3 semaines.	81.5	2	81.1	32.6	79.5	48.5
7206	1	1960	France	Brunoy	0	1	2/15/20 0:00	1	1	1	D’abord toux sèche, difficultés respiratoires(mise sur le compte de l’asthme) puis anosmie	99.5	18.9	100	8.1	80.6	91.9
7208	1	1968	France	CAMPHIN EN PEVELE	0	1	3/23/20 0:00	1	1	1	Courbatures et céphalées puis 5 jours plus tard fièvre et toux avec perte de l'odorat et du gour	100	10.9	94.8	19.4	89.1	75.4
7212	1	1973	France		0	1	3/11/20 0:00	1	1	1		94.9	9.4	95.2	15.2	85.5	80
7215	1	1978	France	Arras	0	1	3/11/20 0:00	4	1	1	Fatigue générale quelques jours avant puis perte goût et odorat avec courbatures au niveau des jambes surtout. Pas de fièvre	99.5	1.3	99.2	1	98.2	98.2
7216	1	1994	France	Lyon	0	1	3/11/20 0:00	1	1	1	D abord mal de gorge, Ensuite mal de tête et brûlures nasales. Puis perte d odorat et de goût pendant 8 jours	93.7	3.2	79.3	8.9	90.5	70.4
7219	1	1965	France	Lambesc	1	1	3/21/20 0:00	1	1	1	D'abord le mal de crâne et la très grande fatigue, avec de la fievre. Perte de goût et d'odorat le 2ème jour. Toux et difficultés à respirer le 9ème jour.	98.6	2.2	78.1	4.6	96.4	73.5
7223	1	1969	France	Poissy	0	1	4/7/20 0:00	1	1	1	Au départ je n ai pas fait attention aux symptômes (courbature, mal de tête, mal aux yeux, diarrhée) et je me suis dit que c était lié au télétravail. Lorsque j ai perdu l odorat et le goût, j ai fait le lien avec tous les autres symptômes que j avais déjà depuis au moins 6 jours. A ce moment là j ai eu aussi le nez bouché avec des brûlures dans le nez et quelquefois cela descend jusque dans la p…	100	0	100	0.6	100	99.4
7224	1	1977	France	Oise	0	1	3/31/20 0:00	4	1	1	Chacun de mes symptômes on eu une courte durée	100	1.6	99.7	0.6	98.4	99.1
7225	1	1965	Françe	Colmarien	0	1	3/12/20 0:00	1	1	1	Céphalées Rhinite Toux Fièvre Diarrhée Anosmie geusie	41	0	88.8	11.2	41	77.6
7228	1	1967	france	allenjoie	1	1	3/21/20 0:00	1	1	1		67.2	5.8	81.9	73.2	61.4	8.7
7229	1	1993	France	Paris	0	1	4/6/20 0:00	1	1	1		100	9	100	8.7	91	91.3
7230	1	1977	France		0	1	3/11/20 0:00	4	1	1	Petite poussée de fièvre, toux sèche, perte partielle subite goût et odorat sans nez bouché et un grand coup de fatigue	72.8	28.3	85.8	29.8	44.5	56
7231	1	1975	France		0	1	4/5/20 0:00	1	1	1		94.3	21.6	96.5	27	72.7	69.5
7235	1	1993	France	Paris	0	1	3/29/20 0:00	1	1	1	Tout d'abord fort mal de crâne. Puis nez encombré qui coule. Puis le lendemain, difficultés respiratoires, puis brulures à la poitrine	100	0	100	9.8	100	90.2
7239	1	1965	France	Bordeaux	0	1	1/17/20 0:00	4	1	1	Toux sèche puis très grave puis une légère fièvre puis douleurs thoraciques perte de goût et odorat grosse fatigue depuis le début	49	2.8	98.5	19.4	46.2	79.1
7240	1	1978	France	Paris	0	1	3/8/20 0:00	2	1	1		47.7	0	97.6	14	47.7	83.6
7241	1	1952	France	MIOS	0	1		8	1	1	gorge irritée , et picotement ; nez qui coule , et perte de l'odorat ; fatigue , quelques courbatures ; certains symptômes ont duré 3 semaines	91	8.8	89.8	18.3	82.2	71.5
7242	1	1964	FRANCE	Lyon	0	1	3/17/20 0:00	2	1	1		98.5	2.7	75.4	0	95.8	75.4
7246	1	1982	France		0	1	3/23/20 0:00	1	1	1	Rhume 1ère semaine Puis problèmes respiratoires les 2 semaines suivantes	98.8	40.4	100	38.5	58.4	61.5
7248	1	1948	France	st germain en laye	0	1	3/13/20 0:00	4	1	1	duree sur 10jours	90.8	0	90.1	18.3	90.8	71.8
7249	1	1980	France	Plaisir	0	1	3/17/20 0:00	4	1	1		73.2	2.2	83.6	5.2	71	78.4
7250	1	1988	France	Tours	0	1	4/8/20 0:00	2	1	1	Nez qui coule, toux, gêne dans la gorge Puis perte du gout et de l'odorat 2 jours plus tard Fievre,maux de tête, bouche pâteuse, asthénie encore 2 jours plus tard	99.7	0	99.7	16.2	99.7	83.5
7251	1	1981	France	Irigny	1	1	3/30/20 0:00	4	1	1		100	0	100	0	100	100
7253	1	1980	France	Breuil le vert	0	1	3/11/20 0:00	1	1	1	Nez qui coule en même temps que toux, puis seulement toux, mais moins forte, puis forte atténuation goût et odorat	71.3	12.1	86.6	25.1	59.2	61.5
7254	1	1978	France	Marseille	1	1	3/20/20 0:00	1	1	1	Fatigue puis fièvre légère et maux de tête puis perte totale goût et odorat puis rétablissement progressif	51.8	0	67.3	0	51.8	67.3
7255	1	1994	France	Paris	1	1	3/19/20 0:00	1	1	1		99.4	0	100	0	99.4	100
7256	1	1982	France		0	1		2	1	1		98.1	0.9	98.5	2.5	97.2	96
7260	1	1985	France		0	1	3/16/20 0:00	1	1	1	Gêne respiratoire puis courbatures puis modification des sens puis maux de tête et fatigue	100	0.3	99.4	0.3	99.7	99.1
7261	1	1991	France	Paris	1	1	3/16/20 0:00	4	1	1	Fievre, fatigue, toux, nez qui coule, mal de tête, perte de gout et d'odorat.	99.7	0	100	0	99.7	100
7262	1	1987	France	Le Havre	0	1	3/11/20 0:00	1	1	1	D'abord fatigue +fièvre +mal de crâne + toux + courbatures pendant 5 jours, puis ensuite et pendant 3 semaines mal de crâne + fatigue + perte du goût + perte de l'odorat	74.9	1.6	89.1	17.2	73.3	71.9
7263	1	1991	France		0	1	3/16/20 0:00	7	1	1	Nez qui coule Mal de gorge Fatigue Migraine Toux grasse avec sifflement juste le soir Perte de goût et d odorat pendant 5 jours	96.2	0	100	0	96.2	100
7270	1	1975	France	Paris	1	1	3/31/20 0:00	1	0	1	Toux puis douleur à la poitrine, fatigue puis une semaine après, perte de l’odorat.	98.4	3.5	98.7	96.8	94.9	1.9
7271	1	1988	France	Bordeaux	1	1		1	1	1		87.6	0	83.6	0	87.6	83.6
7276	1	1997	France	Paris	0	1	4/7/20 0:00	1	1	1		95.3	12.7	86.3	45.2	82.6	41.1
7277	1	1980	France	Fourmies	0	1	3/16/20 0:00	1	1	1		99.1	1.2	100	0.9	97.9	99.1
7278	1	1980	France	Asnières sur seine	1	1	3/14/20 0:00	1	1	1		97.9	0	86.4	56.3	97.9	30.1
7279	1	1988	France		0	1	3/27/20 0:00	1	1	1		91.1	4.1	98.6	1.2	87	97.4
7280	1	1979	France	Rennes	1	1	3/22/20 0:00	4	1	1		74.8	18.5	84.1	19.3	56.3	64.8
7286	1	1983	France	Trappes	0	1	3/25/20 0:00	1	1	1	Mal à la tête, Fièvre, courbatures, perte de goût et de l odorat,fatigue,diarrhée et nausées	100	2.4	99.2	2.2	97.6	97
7288	1	1977	France	Velaines	0	1	3/19/20 0:00	1	1	1	Maux de tête et courbatures Fatigue Perte de gout et d odorat	79	0	95.3	0	79	95.3
7289	1	1974	France	Lyon	1	1		4	1	1		91.1	91.9	92.1	27.7	-0.8	64.4
7290	1	1958	FRANCE		0	1	3/7/20 0:00	1	1	1	en premier J1 céphalées(durée 3semaines) et courbatures(durée 4jours), J2: en + toux sèche très importante(encore présente à J39) + maux de gorge(3 jrs), J3 : douleurs abdo(encore présentes à J39, nausée(10jrs), perte appétit(10 jrs), anosmie(1 mois), fatigue intense(10 jrs) avec jambes dans le coton(5jrs), j4: modification transit avec selles normales + diarrhée, agueusie modérée (15 jrs), à J7 …	84.2	1.9	89.5	48.7	82.3	40.8
7291	1	1976	FRANCE	PARIS	0	1	4/8/20 0:00	1	1	1	1 er jour conjonctivite ,2 eme jour perte odorat et gout , 4 eme jour maux de tête	90.6	1.4	86.2	2	89.2	84.2
7295	1	2001	France	Paris	1	1	3/16/20 0:00	4	1	1	Les nausées ont rapidement disparu mais l’anosmie et l’agueusie demeurent depuis quatre semaines.	78.3	0	51.9	0	78.3	51.9
7298	1	1975	France	Asnieres sur Seine	0	1	3/17/20 0:00	1	1	1	+ problème de peau	100	0	99.7	0.5	100	99.2
7300	1	1984	France	Paris	0	1	3/21/20 0:00	1	1	1	Maux de gorge, fatigue intense, légère fièvre, courbatures intenses, diarrhée, maux de poitrine, toux, mal de dos (reins)	100	0	99.4	7.3	100	92.1
7302	1	1996	France	Sommerviller	0	1		1	1	1		100	0	98.1	0.8	100	97.3
7303	1	1986	FRANCE	ROMAGNAT	0	1	3/17/20 0:00	1	1	1	Le 14 mars : J'ai eu des diarrhées 24h avant la perte de goût, je ne sais pas si ça a un lien (4 épisodes en quelques heures) Le 15 mars : J'ai eu une perte brutale du goût sur une journée et demie, et je me suis rendue compte après que je ne sentais pas toutes les odeurs, et, les goûts sont depuis 4 semaines amoindris. le 17 mars, j'ai eu des douleurs dans la face au niveau des sinus maxillaires…	100	41	99.5	0	59	99.5
7308	1	1998	France	Poissy	0	1	3/13/20 0:00	1	0	1	Les 3 premiers jours, une légère toux sèche, un mal de tête et une grosse fatigue. Puis progressivement, rhume, douleurs à la poitrine et courbatures sont apparus. La perte d'odorat elle est arrivée brusquement, autour du 7eme jour de maladie. La diarrhée, la perte d'appétit et les diarrhées sont arrivés en derniers et sont les symptômes qui ont duré plus longtemps (particulièrement la perte d'ap…	99.7	1.1	100	29.5	98.6	70.5
7309	1	1974	France	Rouen	1	1	3/13/20 0:00	1	1	1	4 j d angine rhinoree avec diahree 1 journee 2 j 38,5 avec fatigue toux seche 10j toux seche évoluant vers toux grasse fatigue 6 j anosmie agueusie Augmentation apetit douleurs musculaires mollet cuisse comme un claquage Puis toux seche grasse 4 j	100	0	98.2	98.2	100	0
7313	1	1978	France	Fresnes	0	1	4/3/20 0:00	3	1	1	Impression d'avoir des crottes de nez sèches avec du sang dans le nez pendant 1 semaine, brûlure dans la cloison nasale, perte de goût et d'odorat.	100	0	100	3.5	100	96.5
7314	1	1973	FRANCE		0	1	3/23/20 0:00	4	1	1	Légers symptômes de rhume + courbatures, puis gorge qui pique, nez qui pique et yeux qui piquent, puis nez bouché et perte totale de goût (sauf sucré/salé) et odorat	100	0.2	99.8	1	99.8	98.8
7316	1	1975	FRANCE		1	1	3/23/20 0:00	1	1	1		71.7	13.5	83.2	11	58.2	72.2
7319	1	1988	France	Cleres	0	1	4/4/20 0:00	2	1	1	Maux de crane ensuite perte de goût et d'odorat et quelques fois le nez qui coulait	89.2	0.3	99.7	70.7	88.9	29
7322	1	1990	France	Strasbourg	0	1	2/17/20 0:00	1	1	1	J'ai subitement perdu l'odorat le 08 mars 2020 (* donc rectifier la date de début de questionnaire, je viens de vérifier), au niveau du goût: je pouvais juste sentir si ce que j'avais en bouche était salé, sucré, amer ou acide mais je ne pouvais pas déterminer ni reconnaître ce que j'avais en bouche. Je suis allée voir un ORL, ai passé un scanner des sinus : RAS (les symptômes n'étaient pas encor…	97.2	4.1	90.2	12.7	93.1	77.5
7324	1	1989	France	Paris	0	1	3/27/20 0:00	4	1	1	J'ai commencé par avoir un rhume. La perte de l'odorat et du goût ont suivi. Je ne suis pas inquiétée, cela arrive généralement avec le rhume. Puis le rhume s'en guérit tout seul après 4/5 jours. Là j'ai commencé à avoir de la fièvre pendant à peu près une semaine avec une pointe à 38.8°C avant de redescendre les jours d'après. Et le fameux 7e à 9e jours des difficultés respiratoires. D'abord des…	100	0	100	0	100	100
7327	1	1967	France	Mours saint Eusèbe	1	1	3/19/20 0:00	4	1	1	Perte du goût et odorat , grosse fatigue et deux jours essoufflés	85.1	0	84.8	9.4	85.1	75.4
7328	1	1972	France	Uriménil	0	1	3/20/20 0:00	4	1	1	1/ extinction de voix 2/ toux persistante + fatigue (je dormais jusqu'à 11h, puis sieste de 3 à 4h l'après midi puis nuit); quelques frissons qui n'ont duré que 2 ou 3 jours; perte du goût et odorat; retour de la voix progressivement 3/ la toux est devenue plus légère; je toussais surtout le matin et le soir; toujours pas d'odeur ni goût 4/ nez qui coule par la suite; je sentais les fortes odeurs…	99.2	0	100	0	99.2	100
7330	1	1957	France	Chambéry	0	1	3/30/20 0:00	5	1	1	Très fortes migraines, fatigue intense et fièvre	75.2	24.5	96.5	27.1	50.7	69.4
7332	1	1997	France	Mulhouse	1	1	3/18/20 0:00	4	1	1	Perte totale de l'odorat en premier	100	0	84.7	22.9	100	61.8
7334	1	1992	France	La Ciotat	0	1		1	1	1	Courbatures - Fatigue - Nez qui coule - fièvre - souffle court - diarrhée - perte du goût puis perte odorat	99.7	10.9	100	18	88.8	82
7339	1	1974	France	Prévessin	0	1	3/10/20 0:00	4	1	1	Jour 1 à 3: Maux de tête, courbatures, légère fièvre, toux sèche Jour 3 à 10: douleurs respiratoires (brûlures en respirant), souffle court, fièvre, toux sèche, nez encombré (mais sec), grand fatigue À partir du jour 4: perte odorat et goût. Un mois après le goût et l'odorat ne sont toujours pas complètement revenus	98.1	2.2	99.7	0.3	95.9	99.4
7340	1	1969	France	Oberhausbergen	0	1	3/21/20 0:00	4	0	1		86.1	3.9	80.3	8.8	82.2	71.5
7342	1	1988	France	Le plessis Belleville	1	1		2	1	1		94.3	1.2	96.2	12.1	93.1	84.1
7344	1	1975	France	Tourcoing	0	1	3/22/20 0:00	1	1	1		97.3	25.4	97.5	12	71.9	85.5
7346	1	1969	France	FONTAINE LES DIJON	0	1	3/19/20 0:00	1	0	1	Fièvre maux de tête douleur pulmonaire perte d’odorat	71.3	4.8	77.5	77.5	66.5	0
7348	1	1973	France	Vesoul	0	1	3/19/20 0:00	1	1	1		87	2.2	78.1	57	84.8	21.1
7351	1	1996	France	Paris	0	1	3/21/20 0:00	1	1	1	Plus de goût et d’odorat pendant 15 jours , mal de Tete ponctuel et douleur à la poitrine	92.7	0	100	0	92.7	100
7352	1	1987	France	Cachan	0	1		1	1	1	Fatigue extrême Puis migraine très forte en continu pendant 48h, impossibilité d’être debout (jambes faibles) Éternuements, nez qui coule Quelques jours après perte du goût et de l’odorat pendant 5 jours environ Les fortes migraines ont duré une semaine environ Fatigue et maux de tête : pendant deux semaines Absence de fièvre	78.8	0.6	100	13.4	78.2	86.6
7355	1	1969	France	Cambrai	1	1	3/16/20 0:00	4	1	1	Toux sèche, fièvre modérée, frilosité, moments de fatigue intense, perte d'appétit, céphalées (principalement la nuit), souffle court, perte d'odorat et du goût.	87.9	0	90.5	29.9	87.9	60.6
7356	1	1959	france		1	1	3/20/20 0:00	4	1	1	Fièvre modérée inférieure à 39°C pendant 3 jours Maux de tête très forts	100	12.2			87.8
7357	1	1964	France	Cergy	0	1	3/25/20 0:00	4	1	1		98.8	4.2	100	3	94.6	97
7358	1	1995	France	Paris	0	1	3/15/20 0:00	4	1	1	Fièvre et courbatures plutôt légères. Sur deux jours. Perte d’odorat et de goût la semaine d’après et ça dure depuis 3 semaines. Ça revient doucement.	100	0	100	46.8	100	53.2
7359	1	1985	France	Paris	0	1	3/16/20 0:00	2	1	1		100	29.8	97.7	0	70.2	97.7
7360	1	1968	France	Paris	0	1	3/25/20 0:00	2	1	1	Température toux et perte gout et odorat 2jours plus tard	80.6	1.1	98.9	0.5	79.5	98.4
7361	1	1964	France	Paris	0	1	3/18/20 0:00	1	0	1		94.1	44.6			49.5
7363	1	1987	UK	Aberdeen	1	1		4	1	1	Fièvre et mal de crane, suivi d'une toux sèche. L'odorat et le goût ont disparu soudainement vers le 3ème jour après l'apparition des premiers symptômes. La sensation d'un poids sur le sternum est apparue ensuite pour une durée d'environ une semaine. La fatigue était toujours présente 2 semaines après le début de la maladie.	90.1	5.2	90.8	35.6	84.9	55.2
7366	1	1970	FRANCE	SAINT DENIS	0	1	3/31/20 0:00	1	1	1		79.1	0.6	87.3	13.8	78.5	73.5
7367	1	1979	France	Vitrolles	0	1	3/24/20 0:00	2	1	1	Courbatures, frissons, toux, puis 6 jrs apres perte de gout et d odorat	100	0	98.8	46.8	100	52
7368	1	1982	France	Suce sur Erdre	0	1	4/8/20 0:00	5	1	1	Nez qui coule, Diarrhée, puis autres symptômes indiqués dans la journée de l’apparition de la diarrhée et perte de goût et d’odorat à j+3 de la diarrhée	99.6	43.2	99.6	13.1	56.4	86.5
7370	1	1980	France	Asnières sur Seine	0	1	3/20/20 0:00	1	1	1	D’abord de la fièvre qui durera 10 jours), puis des courbatures et une grosse fatigue. Viennent ensuite la perte d’odorat, et quelques jours plus tard la perte de goût. Légère problèmes respiratoires,	93.4	1.2	100	5.4	92.2	94.6
7372	1	1972	FRANCE	AMPLEPUIS	0	1	3/23/20 0:00	2	1	1	congestion nasale , grande fatigue, toux sèche, gene gorge, perte brutale gput et odorat au bout de qq jpurs	88.4	0	95.5	5.9	88.4	89.6
7373	1	1984	France	Le Thor	0	1	3/17/20 0:00	4	1	1	Mal de gorge , toux sèche , diarrhées , fatigue , étourdissement, perte goût et odorat	88.7	0.5	100	12.8	88.2	87.2
7374	1	1975	France	Rouen	1	1	3/31/20 0:00	4	1	1	Maux de gorge et nausées, puis fatigue et maux de tête, et 15j jours après problème ORL (nez et oreille) et perte du goût et de l'odorat	92.4	22.6	91.4	3.5	69.8	87.9
7378	1	1982	France	Paris	1	1	3/27/20 0:00	1	1	1		87.8	1.6	92.4	0	86.2	92.4
7381	1	1989	France	Boulogne Billancourt	0	1	3/12/20 0:00	4	1	1	Tout les symptômes en même temps de façon radicale. La diarrhée a durée 5 jours du 14 au 18 mars.	100	0.6	99.7	0	99.4	99.7
7382	1	1971	France	Barentin	0	1	3/20/20 0:00	2	1	1	Anosmie et agueusie persistante a J25	100	0.1	100	0	99.9	100
7383	1	1962	France		1	1	3/13/20 0:00	1	0	1		95.2	23	91.9	73.6	72.2	18.3
7385	1	1988	France	Chazey sur ain	1	1	3/29/20 0:00	1	1	1	Fièvre, courbatures, maux de tête au début perte de goût et odorat. 3 jours après difficulté respiratoire	97.2	1.2	100	0	96	100
7388	1	1968	FRANCE	MONTEUX	0	1	3/19/20 0:00	2	1	1	mal de tête, courbatures, fièvre, fatigue , nez bouché et toux sèche, perte d'odorat et perte de goût, nausées	88.9	3.5	95.6	53.5	85.4	42.1
7393	1	1965	France	Paris	0	1	3/20/20 0:00	1	1	1	fortes courbatures, douleur insomniante puis nez qui coule puis modification goût puis grosse fatigue, mal de tête, nausée puis à J5, perte totale d'odorat	93.7	0.2	92.4	27.9	93.5	64.5
7395	1	1969	France	Villeneuve d’Ascq	0	1	3/20/20 0:00	1	1	1	Maux de tête et maux de gorge d’abord. Fièvre ensuite jusque 38.6 maxi et écoulement nasal. Fatigue et après 2/3 jours perte totale du goût et de l’odorat pendant 48h. Télé consultation médicale à ce moment là. Impression d’avoir un très rhume qui a duré 8 jours.	100	0.9	100	1.9	99.1	98.1
7398	1	1974	France	le val d'hazey	0	1	4/1/20 0:00	1	1	1	1 :Toux sèche, 2 : fièvre, fatigue 3 : diarrhée et perte de goût et d'odorat	100	4.7	96.2	9.2	95.3	87
7399	1	1984	France	Levallois-Perret	1	1	3/17/20 0:00	1	1	1	Courbatures Grosse fatigue Toux sèche Mal de crâne Nez qui coule Sinusite Oreilles bouchées en permanence Diarrhée Anosmie Agueusie Souffle court Fièvre	100	0	100	0	100	100
7400	1	1983	France	Paris	1	1	3/17/20 0:00	2	1	1	J1. Douleur musculaire, fièvre, fatigue, toux J4. Difficulté respiratoire, perte du gout et de l'odorat	85.4	0	72.6	0	85.4	72.6
7402	1	1962	france	cannes	1	1	3/31/20 0:00	4	0	1	1) Le 8 avril les rougeurs sur le visage sont apparues puis le soir des courbatures aux jambes 2) Intérieur du nez enflammé et douleur à la palpation. 3) Mal de tête intense et très bref 4) retour des deux irruptions cutanées de couleur rouge sur le visage avec en plus une tâche marron sur le tibia douloureuse comme une brûlure 5) Souffle court 6) rythme cardiaque 80 au repos alors que je suis ha…	83.8	11.9	93.9	41.4	71.9	52.5
7403	1	1993	France	Yvelines	0	1	3/14/20 0:00	1	0	1	Douleur poitrine plusieurs jours avant de type pointe au coeur , Maux de tête, fatigue extrême, courbatures , maux de gorge, nez bouché, perte d'odorat, essoufflée à l'effort, puis toux sèche 2-3 jours près les premiers symptômes.	100	0	100	35.3	100	64.7
7406	1	1986	France	Paris	0	1	3/18/20 0:00	2	1	1	Céphalées, fièvre, toux, douleurs articulaires et musculaires, perte de goût et odorat	77.2	0.9	91.8	4.2	76.3	87.6
7410	1	1985	France	Strasbourg	0	1	3/17/20 0:00	4	1	1	Maux de tête, puis courbatures (2 jours) , puis douleurs dans la poitrine et perte de goût et odorat pendant une semaine	66.3	3.5	88.6	7.3	62.8	81.3
7411	1	1981	France	Paris	0	1	3/25/20 0:00	1	1	1	Fièvre, céphalées, toux, perte totale de l odorat et du goût avec persistance de la fièvre,	96.7	0	91.5	0	96.7	91.5
7412	1	1966	France	Nantes	1	1	3/17/20 0:00	1	0	1	Toux, nez qui coule, fatigue, perte d’odorat, fatigue.	100	0	100	50.7	100	49.3
7413	1	1978	france	pamiers	0	1	3/21/20 0:00	1	1	0	Fievre maux de crane et sensation de mal etre puis douleur jambes dos bouche pateuse et perte du gout environ 4jours apres le debut des symptomes	96.8	96.8	98.7	19.4	0	79.3
7414	1	1992	France	Paris	0	1	3/24/20 0:00	4	1	1	Au bout de 2 semaines j’ai retrouvé le goût puis 3 semaines l’odorat	98.2	1.2	68.4	0.3	97	68.1
7418	1	1963	France	Reims	0	1	3/23/20 0:00	7	1	1	Problème toujours dans la bouche	58.1	5.7	83.6	16.4	52.4	67.2
7419	1	1981	France	Paris	1	1	5/10/20 0:00	4	1	1	Toux/fièvre/ redoux/fièvre/ pertes goût et odorat	98.8	0	66.3	0	98.8	66.3
7420	1	1990	France		0	1	4/11/20 0:00	2	1	1	Deux premiers jours, mal de gorge, puis plus rien pendant 2-3 jours, ensuite des grosses courbatures avec de la toux, comme un gros rhume avec perte de l'odorat et du goût le même jour, deux jours après un peu mieux mais mal de tête. A ce jour, 5 jours après, toujours pas d'odorat ni de goût, mal de tête, de légères courbatures	100	2.2	97.8	6	97.8	91.8
7422	1	1988	France	Paris	1	1	3/15/20 0:00	4	1	1	D’abord courbatures et maux de tête puis toux sèche avec souffle amoindri puis gros rhume puis perte de goût et d’odorat	81.8	6.7	85.1	16.4	75.1	68.7
7423	1	1989	France	Nogent sur Oise	0	1	3/5/20 0:00	1	1	1	Mal de tête Fatigue extrême Courbature Perte de goût et d’odorat complet Perte d’appétit	78.6	0	71.5	2.4	78.6	69.1
7426	1	1992	France	Amilly	0	1	3/27/20 0:00	4	1	1	14/04/2020 (aujourd'hui) Odorat partiel et moins intense 05/04/2020 Retour de l'odorat mais moins intense qu'avant et partiel 27/03/2020 Perte d'odorat 26/03/2020 Rhume+++ Gorge irritée	100	1.1	98.6	0	98.9	98.6
7429	1	1992	France	Paris	0	1		4	1	1	Fièvre 38,5 pendant deux jours et courbatures puis toux grasse et perte de goût deux jours après et ce depuis 35 jours	99.1	0	99.7	0	99.1	99.7
7431	1	1983	France		0	1	3/31/20 0:00	1	1	1		100	0	100	1.3	100	98.7
7434	1	1969	France	Haudrecy	0	1	3/27/20 0:00	1	1	1	Mal de gorge, douleur poitrine, nez qui coule et courbatures, perte de l’odorat et du goût des aliments, diarrhée et nausées	97.6	0	100	15.5	97.6	84.5
7436	1	1990	France	Paris	0	1	3/11/20 0:00	4	1	1	Toux / rhume / fièvre / perte du goût / perte de l'odorat	72.7	0	74	0.2	72.7	73.8
7437	1	1994	France	Paris	1	1	3/20/20 0:00	4	1	1		100	0	100	0	100	100
7438	1	1981	France	VERSAILLES	0	1	3/25/20 0:00	1	1	1		100	1.2	2.4	2.4	98.8	0
7442	1	1994	France	Chevilly-larue	1	1	3/29/20 0:00	4	1	1	Fatigué et courbatures puis perte du goût et de l'odorat	99.7	0			99.7
7453	1	1975	France	Aubervilliers	0	1	3/23/20 0:00	1	0	1	D'abord le nez qui coule, puis perte totale de l'odorat. Legere toux. Diarrhée et maux de ventre. Maux de tête intermitants pendant quelques joues. Après une semaine, migraine, nausées et très grande fatigue accompagnée de légère fièvre et de courbatures. Déshydratation. Fin des symptômes au bout de deux semaines au total mais l'odorat n'est pas revenu.	93.4	1.2	87.6	69.1	92.2	18.5
7454	1	1985	France	Paris	0	1		4	1	1	J'étais fatiguée mais j'ai surtout remarqué la disparition soudaine de l'odorat et du goût.	81	0	98.6	9.5	81	89.1
7458	1	1982	France	Paris	1	1	3/16/20 0:00	1	1	1	Ordre : Fatigue Nez qui coule Mal gorge Mal de crâne Modification odorat Modification goût Perte appétit	72.8	6.8	95.7	45.4	66	50.3
7459	1	1985	France	Etiolles	1	1	3/26/20 0:00	2	1	1		57.9	0.2	62.2	0	57.7	62.2
7461	1	1986	FRANCE	La Ménitré	0	1	3/20/20 0:00	4	1	1	Mal de gorge (20/03) puis rhinite (23/03). Perte du goût et de l'odorat (25 et 26 mars) et toux pendant 10 jours .	100	0	100	0	100	100
7462	1	1994	France	Lieusaint 77	0	1		4	1	1		100	0	99.7	0	100	99.7
7467	1	1983	France	Boulogne-Billancourt	0	1	3/19/20 0:00	1	1	0	18 jours de fièvre au-delà de 38,5	97	76.3	99.4	17.9	20.7	81.5
7468	1	1984	France	Île de france	0	1	3/11/20 0:00	4	1	1		99.5	14.4	98.1	2.4	85.1	95.7
7469	1	1982	France	Lacoste	0	1	3/18/20 0:00	4	1	1	Toux nez qui coule fievre courbature plus d'odorat ni de gout	100	2.5	99.4	0.3	97.5	99.1
[truncated: 5,956 more rows]

## Sheet: Data_FrenchSurvey
ID	submitdate	sex	age	LivesInFrance	StartSmellDisorder
45	2020-04-08 15:17:41	F	55	Yes	2020-03-20 00:00:00
63	2020-04-08 17:34:01	F	38	Yes	2019-02-01 00:00:00
[truncated: 1,199 more rows]
